# Supplementary material for: Structural basis for the intracellular regulation of ferritin degradation
Source: Nat Commun. 2024 May 7;15:3802. doi: 10.1038/s41467-024-48151-1 (PMC11076521; doi:10.1038/s41467-024-48151-1)
Supplement: Supplementary file 4 — Source Data [file 41467_2024_48151_MOESM4_ESM.xlsx]

## Sheet: Figure 4
Figure 4
	Individual data points
	ΔG (kJ/mol)	ΔH (kJ/mol)	-TΔS (kJ/mol)
FTH-WT-Run1	-31.04	-24.37	-6.66
FTH-WT-Run2	-33.11	-23.65	-9.46
FTH-WT-Run3	-32.42	-20.91	-11.51
FTH1-S114D-Run1	-31.41	-21	-10.41
FTH1-S114D-Run1	-30.92	-18.03	-12.89
L2H-Run1	-29.8	-22.27	-7.53
L2H-Run2	-30.21	-21.69	-8.52

## Sheet: Figure 5a
Figure 5a
1st IP
	HA-NCOA4			myc-IP		HA/myc-IP (normalize to FTH1)				Average of WT control		HA/myc-IP (relative change to WT)
WT	97.861	119.972	116.929	51.135		1.91378	2.34618	2.28667		2.18221		0.87699	1.07514	1.04787
A19Y	6.171	20.526	12.718	41.995		0.146946	0.488772	0.302846				0.0673382	0.22398	0.138779
N22A	0.361	13.488	5.474	71.309		0.00506247	0.189149	0.0767645				0.00231988	0.0866775	0.0351774
R23A	0.248	11.683	6.353	40.579		0.00611154	0.287908	0.156559				0.00280062	0.131934	0.0717432
R23I	23.62	15.985	10.821	49.689		0.475357	0.321701	0.217775				0.217833	0.14742	0.0997954
R23L	86.729	79.012	63.989	43.728		1.98337	1.8069	1.46334				0.908883	0.828012	0.670578
S114D	87.783	128.296	123.897	48.981		1.79218	2.6193	2.52949				0.82127	1.2003	1.15914
S114E	70.82	122.918	118.172	48.14		1.47113	2.55334	2.45476				0.674145	1.17007	1.12489
2nd IP
	HA-NCOA4			myc-IP		HA/myc-IP (normalize to FTH1)				Average of WT control		HA/myc-IP (relative change to WT)
WT	85.712	121.249	122.571	115.761		0.740422	1.04741	1.05883		0.948886		0.780307	1.10383	1.11586
A19Y	2.188	7.582	0	101.587		0.0215382	0.0746355	0				0.0226984	0.0786559	0
N22A	7.296	0.348	0.835	90.463		0.0806518	0.00384688	0.00923029				0.0849963	0.0040541	0.0097275
R23A	8.621	0.884	0.422	91.274		0.0944519	0.00968512	0.00462344				0.0995397	0.0102068	0.00487249
R23I	18.75	5.083	4.424	95.231		0.19689	0.0533755	0.0464555				0.207496	0.0562507	0.0489579
R23L	64.879	106.947	93.801	101.682		0.638058	1.05178	0.922494				0.672428	1.10844	0.972186
S114D	98.7	128.237	115.663	103.569		0.952988	1.23818	1.11677				1.00432	1.30488	1.17693
S114E	86.027	139.546	132.452	98.656		0.87199	1.41447	1.34256				0.918961	1.49066	1.41488
	WT	A19Y	N22A	R23A	R23I	R23L	S114D	S114E
	0.87699	0.0673382	0.00231988	0.00280062	0.217833	0.908883	0.82127	0.674145
	1.07514	0.22398	0.0866775	0.131934	0.14742	0.828012	1.2003	1.17007
	1.04787	0.138779	0.0351774	0.0717432	0.0997954	0.670578	1.15914	1.12489
	0.780307	0.0226984	0.0849962	0.0995397	0.207496	0.672428	1.00432	0.918961
	1.10383	0.078656	0.0040541	0.0102068	0.0562507	1.10844	1.30488	1.49066
	1.11586	0	0.0097275	0.00487249	0.0489579	0.972186	1.17693	1.41488
One-way ANOVA with Dunnett's multiple comparisons test

## Sheet: Figure 5b
Figure 5b
Gel qualification by imageJ
FTL_IP (1st time)
	HA-IP (NCOA4)			myc-IP	NCOA4-input		HA/myc-IP (normalize to FTH1/FTL)				HA/myc-IP (Normalized to NCOA4 input)			Average	HA/myc-IP (Normalized to NCOA4)
FTH1	96.374	91.073	87.025	99.279	155.721		0.495216	0.467977	0.447176		0.00318015	0.00300523	0.00287165	0.00301901	1.05338	0.995435	0.95119
FTL	21.56	17.7	15.865	133.956	121.044		0.105324	0.0864676	0.0775033		0.000870133	0.000714348	0.00064029		0.288218	0.236617	0.212086
L2H	76.758	72.488	74.926	156.267	98.733		0.424089	0.400497	0.413967		0.00429531	0.00405637	0.0041928		1.42276	1.34361	1.3888
FTL_IP (2nd time)
	HA-IP (NCOA4)			myc-IP	NCOA4-input		HA/myc-IP (normalize to FTH1/FTL)				HA/myc-IP (Normalized to NCOA4 input)			Average	HA/myc-IP (Normalized to NCOA4)
FTH1	102.778	96.786	115.132	194.61	96.936		0.528123	0.497333	0.591604		0.00544816	0.00513053	0.00610303	0.00556058	0.979784	0.922662	1.09755
FTL	2.328	3.3	3.975	204.701	80.047		0.0113727	0.0161211	0.0194186		0.000142075	0.000201395	0.00024259		0.0255504	0.0362184	0.0436267
L2H	9.466	8.942	10.319	180.995	6.141		0.0522998	0.0494047	0.0570126		0.00851649	0.00804505	0.00928393		1.53159	1.4468	1.6696
		FTH1	FTL	L2H
		1.05338	0.288218	1.42276
		0.995435	0.236617	1.34361
		0.95119	0.212086	1.3888
		0.979784	0.0255504	1.53159
		0.922662	0.0362184	1.4468
		1.09755	0.0436267	1.6696
One-way ANOVA with Dunnett's multiple comparisons test

## Sheet: Figure 5e
Figure 5e
Individual fields by sample type	Number of cells with colocalized puncta in field	Total cell number in the field	Fig. 5e percentage of cells with colocalized puncta per field			Figure 5e percentage of cells with colocalized puncta per field
KO-01	0	17	0
KO-02	0	12	0		KO	WT	A19Y	N22A	R23A	R23I	R23L	S114D	S114E	FTL	L2H
KO-03	0	9	0		0	100	0	0	0	0	46.1538	6.66667	22.2222	0	6.66667
KO-04	0	12	0		0	33.3333	0	7.14286	0	37.5	20	27.2727	20	0	17.6471
KO-05	0	11	0		0	41.6667	0	0	22.2222	14.2857	50	10	28.5714	0	23.0769
KO-06	0	9	0		0	22.2222	0	0	0	33.3333	27.2727	25	25	0	6.25
KO-07	0	14	0		0	85.7143	0	0	20	30	35.7143	0	33.3333	0	14.2857
KO-08	0	14	0		0	57.1429	0	0	0	37.5	23.0769	12.5	20		25
WT-01	2	2	100		0	87.5	0	0		13.3333		14.2857
WT-02	5	15	33.3333		0	50	0	0				50
WT-03	5	12	41.6667			42.8571	0					16.6667
WT-04	2	9	22.2222			62.5	0					80
WT-05	12	14	85.7143			72.2222	0					20
WT-06	4	7	57.1429			50	0
WT-07	7	8	87.5			78.5714	0
WT-08	8	16	50
WT-09	6	14	42.8571
WT-10	5	8	62.5
WT-11	13	18	72.2222
WT-12	5	10	50
WT-13	11	14	78.5714
A19Y-1	0	7	0
A19Y-2	0	12	0
A19Y-3	0	15	0
A19Y-4	0	11	0
A19Y-5	0	12	0
A19Y-6	0	16	0
A19Y-7	0	12	0
A19Y-8	0	13	0
A19Y-9	0	11	0
A19Y-10	0	7	0
A19Y-11	0	7	0
A19Y-12	0	13	0
A19Y-13	0	15	0													One-way ANOVA with Dunnett's multiple comparisons test
N22A-1	0	11	0
N22A-2	1	14	7.14286
N22A-3	0	10	0
N22A-4	0	19	0
N22A-5	0	20	0
N22A-6	0	13	0
N22A-7	0	14	0
N22A-8	0	10	0
R23A-1	0	12	0
R23A-2	0	15	0
R23A-3	2	9	22.2222
R23A-4	0	14	0
R23A-5	2	10	20
R23A-6	0	14	0
R23I-1	0	11	0
R23I-2	3	8	37.5
R23I-3	1	7	14.2857
R23I-4	4	12	33.3333
R23I-5	3	10	30
R23I-6	3	8	37.5
R23I-7	2	15	13.3333
R23L-1	6	13	46.1538
R23L-2	3	15	20
R23L-3	5	10	50
R23L-4	3	11	27.2727
R23L-5	5	14	35.7143
R23L-6	3	13	23.0769
S114D-1	1	15	6.66667
S114D-2	3	11	27.2727
S114D-3	1	10	10
S114D-4	3	12	25
S114D-5	0	15	0
S114D-6	1	8	12.5
S114D-7	1	7	14.2857
S114D-8	1	2	50
S114D-9	3	18	16.6667
S114D-10	8	10	80
S114D-11	2	10	20
S114E-1	2	9	22.2222
S114E-2	2	10	20
S114E-3	2	7	28.5714
S114E-4	3	12	25
S114E-5	3	9	33.3333
S114E-6	2	10	20
FTL-1	0	24	0
FTL-2	0	23	0
FTL-3	0	27	0
FTL-4	0	23	0
FTL-5	0	21	0
L2H-1	1	15	6.66667
L2H-2	3	17	17.6471
L2H-3	3	13	23.0769
L2H-4	1	16	6.25
L2H-5	3	21	14.2857
L2H-6	4	16	25

## Sheet: Table 1
Table 1
	Thermodynamic Parameters from ITC							Relative interaction by immunoprecipitation				Cells with colocalized mRuby3-FTH1/FTL:mGFP- NCOA4 puncta
FTH1-WT								See Fig. 5a and Fig. 5b source data				See Fig. 5e source data
Variable	Run #1	Run #2	Run #3	Mean	Standard Deviation
ΔG (kJ/mol)	-31.04	-33.11	-32.42	-32.19	1.05399
ΔH (kJ/mol)	-24.37	-23.65	-20.91	-22.9767	1.82563
ΔS (J/mol·K)	22.35	31.73	38.61	30.8967	8.16197
Kd (M)	3.652e-06	1.584e-06	2.091e-06	2.44233e-06	1.07784e-06
n	1.837	2.921	2.665	2.47433	0.56659
FTH1-N22A
Variable	Run #1	Run #2
ΔG (kJ/mol)	No binding	No binding
ΔH (kJ/mol)	No binding	No binding
ΔS (J/mol·K)	No binding	No binding
Kd (M)	No binding	No binding
n	No binding	No binding
FTH1-R23A
Variable	Run #1	Run #2
ΔG (kJ/mol)	No binding	No binding
ΔH (kJ/mol)	No binding	No binding
ΔS (J/mol·K)	No binding	No binding
Kd (M)	No binding	No binding
n	No binding	No binding
FTH1-R23L
Variable	Run #1	Run #2
ΔG (kJ/mol)	No binding	No binding
ΔH (kJ/mol)	No binding	No binding
ΔS (J/mol·K)	No binding	No binding
Kd (M)	No binding	No binding
n	No binding	No binding
FTH1-S114D
Variable	Run #1	Run #2	Mean	Standard Deviation
ΔG (kJ/mol)	-31.41	-30.92	-31.165	0.34648
ΔH (kJ/mol)	-21	-18.03	-19.515	2.10011
ΔS (J/mol·K)	34.93	43.24	39.085	5.87606
Kd (M)	3.138e-06	3.831e-06	3.4845e-06	4.90025e-07
n	3.031	2.899	2.965	0.09334
FTH1-S114E
Variable	Run #1	Run #2
ΔG (kJ/mol)	No binding	No binding
ΔH (kJ/mol)	No binding	No binding
ΔS (J/mol·K)	No binding	No binding
Kd (M)	No binding	No binding
n	No binding	No binding
L2H
Variable	Run #1	Run #2	Mean	Standard Deviation
ΔG (kJ/mol)	-29.8	-30.21	-30.05	0.28991
ΔH (kJ/mol)	-22.27	-21.69	-21.98	0.41012
ΔS (J/mol·K)	25.25	28.58	26.915	2.35467
Kd (M)	6.01e-06	5.09e-06	5.55e-06	6.51e-07
n	1.901	1.839	1.87	0.04384

## Sheet: Supplementary Fig. 1d
	SpectralIndex		Frequency	FourierShellCorrelationUnmaskedMaps	FourierShellCorrelationMaskedMaps	AngstromWaveLength
			Frequency (1/Å)	Unmasked	Masked
	0		0.001001	1	1	999
	1		0.004389	0.999997	1	227.84
	2		0.008778	0.999988	0.999994	113.92
	3		0.013167	0.999991	1	75.9467
	4		0.017556	0.999948	0.999991	56.96
	5		0.021945	0.999954	0.999991	45.568
	6		0.026334	0.999778	0.999938	37.9733
	7		0.030723	0.999603	0.99994	32.5486
	8		0.035112	0.999639	0.99991	28.48
	9		0.039501	0.998555	0.999707	25.3156
	10		0.04389	0.998871	0.999617	22.784
	11		0.048279	0.998541	0.999469	20.7127
	12		0.052669	0.99872	0.999579	18.9867
	13		0.057058	0.998558	0.999332	17.5262
	14		0.061447	0.998226	0.999352	16.2743
	15		0.065836	0.998525	0.999509	15.1893
	16		0.070225	0.998423	0.999557	14.24
	17		0.074614	0.998299	0.999526	13.4024
	18		0.079003	0.998782	0.999591	12.6578
	19		0.083392	0.998367	0.999492	11.9916
	20		0.087781	0.997393	0.999088	11.392
	21		0.09217	0.997405	0.998753	10.8495
	22		0.096559	0.99635	0.998796	10.3564
	23		0.100948	0.994949	0.998499	9.90609
	24		0.105337	0.994085	0.997591	9.49333
	25		0.109726	0.993333	0.996726	9.1136
	26		0.114115	0.991908	0.99683	8.76308
	27		0.118504	0.990089	0.996348	8.43852
	28		0.122893	0.986955	0.995438	8.13714
	29		0.127282	0.981909	0.992717	7.85655
	30		0.131671	0.978154	0.990454	7.59467
	31		0.13606	0.966568	0.984435	7.34968
	32		0.140449	0.958923	0.981382	7.12
	33		0.144838	0.963376	0.981988	6.90424
	34		0.149228	0.957124	0.978139	6.70118
	35		0.153617	0.942517	0.973429	6.50971
	36		0.158006	0.917712	0.964246	6.32889
	37		0.162395	0.920565	0.961843	6.15784
	38		0.166784	0.923681	0.964365	5.99579
	39		0.171173	0.921344	0.965846	5.84205
	40		0.175562	0.926686	0.962795	5.696
	41		0.179951	0.946666	0.971148	5.55707
	42		0.18434	0.949383	0.974769	5.42476
	43		0.188729	0.960054	0.9788	5.29861
	44		0.193118	0.964774	0.981019	5.17818
	45		0.197507	0.968005	0.981198	5.06311
	46		0.201896	0.968702	0.98277	4.95304
	47		0.206285	0.966876	0.983282	4.84766
	48		0.210674	0.964413	0.981128	4.74667
	49		0.215063	0.964762	0.980655	4.6498
	50		0.219452	0.961505	0.979276	4.5568
	51		0.223841	0.954723	0.975394	4.46745
	52		0.22823	0.950242	0.971841	4.38154
	53		0.232619	0.938731	0.967958	4.29887
	54		0.237008	0.929592	0.963555	4.21926
	55		0.241397	0.921982	0.957199	4.14255
	56		0.245787	0.897955	0.946694	4.06857
	57		0.250176	0.863379	0.929565	3.99719
	58		0.254565	0.85211	0.913025	3.92828
	59		0.258954	0.802108	0.888298	3.8617
	60		0.263343	0.784795	0.884046	3.79733
	61		0.267732	0.753089	0.871423	3.73508
	62		0.272121	0.715428	0.851556	3.67484
	63		0.27651	0.661646	0.830223	3.61651
	64		0.280899	0.634037	0.820197	3.56
	65		0.285288	0.604638	0.78945	3.50523
	66		0.289677	0.488822	0.716626	3.45212
	67		0.294066	0.424905	0.681538	3.4006
	68		0.298455	0.396778	0.637525	3.35059
	69		0.302844	0.366906	0.653683	3.30203
	70		0.307233	0.326992	0.58339	3.25486
	71		0.311622	0.26282	0.521509	3.20901
	72		0.316011	0.216998	0.48304	3.16444
	73		0.3204	0.19348	0.437219	3.1211
	74		0.324789	0.182951	0.386958	3.07892
	75		0.329178	0.116157	0.358199	3.03787
	76		0.333567	0.094079	0.278184	2.9979
	77		0.337956	0.0369	0.190563	2.95896
	78		0.342346	0.056524	0.17756	2.92103
	79		0.346735	0.037629	0.157696	2.88405
	80		0.351124	0.050985	0.115828	2.848
	81		0.355513	0.04829	0.148354	2.81284
	82		0.359902	0.012533	0.07981	2.77854
	83		0.364291	0.019191	0.071456	2.74506
	84		0.36868	-0.00466	0.035332	2.71238
	85		0.373069	-0.0117	0.056502	2.68047
	86		0.377458	0.000526107	0.044735	2.6493
	87		0.381847	-0.00568	0.014837	2.61885
	88		0.386236	0.068526	0.079532	2.58909
	89		0.390625	0.011889	0.021494	2.56
	90		0.395014	0.018622	0.037427	2.53156
	91		0.399403	-0.02828	-0.00724	2.50374
	92		0.403792	0.002451	-0.01791	2.47652
	93		0.408181	0.029222	0.055146	2.44989
	94		0.41257	0.015641 1	8.14887e-05	2.42383
	95		0.416959	0.007111	-0.050281	2.39832
	96		0.421348	-0.01413	0.007517	2.37333
	97		0.425737	0.010513	-0.00808	2.34887
	98		0.430126	0.018863 4	4.86215e-06	2.3249
	99		0.434515	-0.00431	-0.02614	2.30141
	100		0.438905	-0.01346	0.019329	2.2784
	101		0.443294	0.003576	0.007964	2.255842 1
	102		0.447683	-0.02339	-0.00237	2.23373
	103		0.452072	-0.00834	-0.04229 -	2.21204
	104		0.456461	-0.04049	-0.05301	2.19077
	105		0.46085	-0.04025	-0.05046	2.1699
	106		0.465239	-0.01932 4	6.14941e-06	2.14943
	107		0.469628	0.005467	0.010646	2.12935
	108		0.474017	-0.01325	-0.026054	2.10963
	109		0.478406	0.0018	0.042025	2.09028
	110		0.482795	0.001525	0.021162	2.07127
	111		0.487184	-0.02103	0.045624	2.05261
	112		0.491573	-0.0019	0.001855 6	2.03429
	113		0.495962	0.007374	0.035412	2.01628
	114		0.500351	0.032906	0.012982	1.9986
	115		0.50474	0.009876	-0.00911	1.98122
	116		0.509129	-0.01414	-0.01566	1.96414
	117		0.513518	-0.01445	-0.0158	1.94735
	118		0.517907	0.021187	0.008179	1.93085
	119		0.522296	-0.01039	-0.00563 -	1.91462
	120		0.526685	0.00698	-0.00331	1.89867
	121		0.531074	0.012843	0.029992	1.88298
	122		0.535463	0.002093	0.00517	1.86754
	123		0.539853	0.014287	0.012893	1.85236
	124		0.544242	0.00792	0.027104	1.83742
	125		0.548631	0.006253	0.042174	1.82272
	126		0.55302	0.005361	0.001052	1.80825
	127		0.557409	-0.00781	-0.01116	1.79402
	128		0.561798	-0.02098	-0.02463	1.78
	129
	130
	131
	132
	133
	134
	135
	136
	137
	138
	139
	140
	141
	142
	143
	144
	145
	146
	147
	148
	149
	150
	151
	152
	153
	154
	155
	156
	157
	158
	159
	160
	161
	162
	163
	164
	165
	166
	167
	168
	169
	170
	171
	172
	173
	174
	175
	176
	177
	178
	179
	180
	181
	182
	183
	184
	185
	186
	187
	188
	189
	190
	191
	192
	193
	194
	195
	196
	197
	198
	199
	200

## Sheet: Supplementary Fig. 5
Supp. Fig. 5a - top graph: WT		Supp. Fig. 5a - bottom graph: WT					Supp. Fig. 5b - top graph: N22A		Supp. Fig. 5b - bottom graph: N22A				Supp. Fig. 5c - top graph: R23A		Supp. Fig. 5c - bottom graph: R23A				Supp. Fig. 5d - top graph: R23L		Supp. Fig. 5d - bottom graph: R23L				Supp. Fig. 5e - top graph: S114D		Supp. Fig. 5e - bottom graph: S114D					Supp. Fig. 5f - top graph: S114E		Supp. Fig. 5f - bottom graph: S114E				Supp. Fig. 5g - top graph: L2H		Supp. Fig. 5g - bottom graph: L2H
Time (s)	Heat (uJ/s)	Mole ratio	Area	Independent Model (Fit)			Time (sec)	Raw ITC Data (Heat)	Molar ratio	Area			Time (sec)	Raw ITC Data (Heat)	Molar ratio	Area			Time (sec)	Raw ITC Data (Heat)	Molar ratio	Area			Time (s)	Heat (uJ/s)	Mole ratio	Area	Independent Model (Fit)			Time (sec)	Raw ITC Data (Heat)	Molar ratio	Area			Time (s)	Heat (uJ/s)	Mole ratio	Area	Independent Model (Fit)
0	0.003	0.48	-4.74135	-6.32416			0	-0.006	0.44444	-5.47914			0	-0.004	0.48	-5.99049			0	0.01	0.48	-6.71111			0	-0.009	0.491155	-6.19214	-6.15773			0	-0.015	0.48	-3.06026			0	-0.001	0.58	-6.7367	-6.717
1	0.003	0.96	-6.02856	-5.98926			1	-0.006	0.88889	-6.37606			1	-0.003	0.96	-6.0365			1	0.01	0.96	-6.79439			1	-0.01	0.990351	-5.65455	-5.65945			1	-0.015	0.96	-4.70018			1	0	1.16	-5.6605	-5.48632
2	0.003	1.44	-5.46302	-5.5492			2	-0.005	1.33333	-4.36692			2	-0.003	1.44	-4.69648			2	0.009	1.44	-6.44459			2	-0.01	1.49772	-5.08258	-5.06067			2	-0.014	1.44	-3.17574			2	0	1.74	-3.87828	-4.3147
3	0.004	1.92	-5.15537	-4.98951			3	-0.005	1.77778	-4.33442			3	-0.003	1.92	-5.17412			3	0.009	1.92	-6.97108			3	-0.01	2.01339	-4.31202	-4.38302			3	-0.014	1.92	-3.33705			3	0	2.32	-3.35806	-3.31215
4	0.004	2.4	-4.04762	-4.31953			4	-0.005	2.22222	-4.88228			4	-0.002	2.4	-5.25329			4	0.009	2.4	-5.63893			4	-0.01	2.53751	-3.68527	-3.67356			4	-0.013	2.4	-3.817			4	0	2.9	-2.69661	-2.52034
5	0.004	2.88	-3.88177	-3.58605			5	-0.005	2.66667	-7.3233			5	-0.001	2.88	-4.81129			5	0.008	2.88	-6.5491			5	-0.01	3.07021	-2.84793	-2.99215			5	-0.012	2.88	-4.26263			5	0	3.48	-1.91197	-1.92441
6	0.005	3.36	-2.60791	-2.8649			6	-0.005	3.11111	-0.79554			6	-0.001	3.36	-4.6123			6	0.008	3.36	-5.13959			6	-0.01	3.61163	-2.33145	-2.38869			6	-0.012	3.36	-4.94316			6	0	4.06	-1.78747	-1.48543
7	0.005	3.84	-2.27596	-2.22701			7	-0.005	3.55556	-2.30889			7	0	3.84	-6.12326			7	0.008	3.84	-5.76482			7	-0.01	4.16191	-2.26141	-1.88796			7	-0.012	3.84	-3.75876			7	0	4.64	-1.14365	-1.16314
8	0.005	4.32	-1.78575	-1.70882			8	-0.005	4	-3.39285			8	0	4.32	-5.24328			8	0.007	4.32	-7.03489			8	-0.01	4.72121	-1.65869	-1.4905			8	-0.011	4.32	-3.96369			8	0	5.22	-1.22687	-0.92482
9	0.005	4.8	-1.36483	-1.31073			9	-0.005	4.44444	-5.50565			9	0	4.8	-5.14657			9	0.006	4.8	-4.46996			9	-0.01	5.28966	-1.00452	-1.18283			9	-0.011	4.8	-3.60734			9	0	5.8	-0.79169	-0.7464
10	0.005	5.28	-1.11872	-1.01356			10	-0.005	4.88889	-6.07241			10	0	5.28	-5.73296			10	0.006	5.28	-4.38413			10	-0.01	5.86741	-0.7719	-0.947087			10	-0.011	5.28	-4.14613			10	0	6.38	-0.34154	-0.61086
11	0.004	5.76	-0.73652	-0.79368			11	-0.005	5.33333	-4.10617			11	0	5.76	-6.10607			11	0.005	5.76	-5.41451			11	-0.01	6.45463	-0.957291	-0.766512			11	-0.01	5.76	-4.86986			11	0	6.96	-0.36727	-0.50632
12	0.004	6.24	-0.74288	-0.63046			12	-0.005	5.77778	-5.11754			12	0	6.24	-5.54496			12	0.004	6.24	-4.33001			12	-0.01	7.05146	-0.593398	-0.627396			12	-0.01	6.24	-3.58314			12	0	7.54	-0.34526	-0.42451
13	0.004	6.72	-0.25836	-0.50807			13	-0.005	6.22222	-2.77958			13	0	6.72	-5.5813			13	0.003	6.72	-4.24305			13	-0.01	7.65806	-0.502028	-0.519247			13	-0.01	6.72	-4.03268			13	0	8.12	0.19015	-0.35959
14	0.004	7.2	-0.20391	-0.41509			14	-0.005	6.66667	-5.20316			14	0.001	7.2	-4.9809			14	0.003	7.2	-4.38731			14	-0.009	8.27459	-0.109419	-0.434274			14	-0.01	7.2	-2.80944			14	0	8.7	-0.13811	-0.30743
15	0.004	7.68	-0.44824	-0.34343			15	-0.006	7.11111	-6.2512			15	0.001	7.68	-5.552			15	0.002	7.68	-4.97421			15	-0.009	8.90121	-0.331476	-0.366766			15	-0.01	7.68	-3.81796			15	0	9.28	0.77385	-0.26501
16	0.004						16	-0.006					16	0					16	0.002					16	-0.009						16	-0.009					16	0
17	0.004						17	-0.006					17	0					17	0.001					17	-0.009						17	-0.009					17	0
18	0.003						18	-0.006					18	0					18	0.001					18	-0.009						18	-0.009					18	-0.001
19	0.003						19	-0.006					19	-0.001					19	0					19	-0.009						19	-0.008					19	-0.001
20	0.003						20	-0.006					20	-0.001					20	0					20	-0.009						20	-0.008					20	-0.001
21	0.002						21	-0.006					21	-0.001					21	-0.001					21	-0.009						21	-0.008					21	-0.001
22	0.002						22	-0.006					22	-0.001					22	-0.002					22	-0.009						22	-0.008					22	-0.001
23	0.001						23	-0.006					23	-0.001					23	-0.002					23	-0.009						23	-0.007					23	-0.001
24	0.001						24	-0.006					24	-0.002					24	-0.003					24	-0.009						24	-0.007					24	-0.001
25	0						25	-0.006					25	-0.002					25	-0.003					25	-0.008						25	-0.006					25	-0.001
26	0						26	-0.005					26	-0.002					26	-0.003					26	-0.008						26	-0.006					26	-0.001
27	0						27	-0.005					27	-0.003					27	-0.003					27	-0.008						27	-0.005					27	-0.001
28	0						28	-0.004					28	-0.003					28	-0.003					28	-0.008						28	-0.005					28	-0.001
29	0						29	-0.004					29	-0.003					29	-0.003					29	-0.008						29	-0.004					29	-0.001
30	0						30	-0.004					30	-0.004					30	-0.003					30	-0.008						30	-0.003					30	-0.001
31	0						31	-0.003					31	-0.004					31	-0.003					31	-0.007						31	-0.003					31	-0.001
32	0						32	-0.003					32	-0.004					32	-0.003					32	-0.007						32	-0.002					32	-0.001
33	0						33	-0.002					33	-0.004					33	-0.003					33	-0.007						33	-0.002					33	-0.001
34	0						34	-0.002					34	-0.004					34	-0.003					34	-0.007						34	-0.001					34	-0.001
35	0						35	-0.002					35	-0.004					35	-0.003					35	-0.006						35	-0.001					35	0
36	0						36	-0.001					36	-0.004					36	-0.002					36	-0.006						36	0					36	0
37	0						37	-0.001					37	-0.004					37	-0.002					37	-0.006						37	0					37	0
38	0.001						38	-0.001					38	-0.004					38	-0.002					38	-0.005						38	0.001					38	0.001
39	0.001						39	-0.001					39	-0.004					39	-0.001					39	-0.005						39	0.001					39	0.001
40	0.001						40	-0.001					40	-0.004					40	-0.001					40	-0.005						40	0.001					40	0.001
41	0.002						41	-0.001					41	-0.004					41	-0.001					41	-0.005						41	0.001					41	0.002
42	0.002						42	0					42	-0.004					42	-0.001					42	-0.005						42	0.001					42	0.002
43	0.002						43	0					43	-0.004					43	-0.002					43	-0.005						43	0.001					43	0.002
44	0.002						44	0					44	-0.003					44	-0.002					44	-0.005						44	0					44	0.002
45	0.002						45	0					45	-0.003					45	-0.001					45	-0.004						45	0					45	0.001
46	0.002						46	0					46	-0.003					46	-0.001					46	-0.004						46	0					46	0.001
47	0.002						47	0					47	-0.003					47	-0.001					47	-0.003						47	-0.001					47	0.001
48	0.002						48	-0.001					48	-0.003					48	-0.001					48	-0.003						48	-0.001					48	0.001
49	0.002						49	-0.001					49	-0.003					49	-0.001					49	-0.003						49	-0.002					49	0.001
50	0.002						50	-0.001					50	-0.003					50	0					50	-0.003						50	-0.002					50	0.001
51	0.002						51	-0.001					51	-0.003					51	0					51	-0.003						51	-0.003					51	0.001
52	0.002						52	-0.001					52	-0.003					52	-0.001					52	-0.003						52	-0.004					52	0.001
53	0.001						53	-0.001					53	-0.002					53	-0.001					53	-0.002						53	-0.005					53	0
54	0.001						54	-0.001					54	-0.002					54	-0.001					54	-0.002						54	-0.005					54	0
55	0.001						55	-0.001					55	-0.002					55	-0.001					55	-0.002						55	-0.006					55	-0.001
56	0.001						56	-0.001					56	-0.001					56	-0.001					56	-0.002						56	-0.006					56	-0.001
57	0.001						57	-0.001					57	-0.001					57	-0.001					57	-0.001						57	-0.006					57	-0.002
58	0						58	-0.001					58	-0.001					58	0					58	-0.001						58	-0.007					58	-0.002
59	0						59	-0.001					59	0					59	0					59	0						59	-0.007					59	-0.003
60	0						60	-0.001					60	0					60	0					60	0						60	-0.008					60	-0.003
61	-0.001						61	-0.001					61	0					61	0					61	0						61	-0.008					61	-0.003
62	-0.003						62	-0.001					62	0					62	-0.001					62	-0.001						62	-0.01					62	-0.004
63	-0.005						63	-0.001					63	-0.001					63	-0.002					63	-0.002						63	-0.011					63	-0.004
64	-0.006						64	-0.001					64	-0.001					64	-0.002					64	-0.003						64	-0.011					64	-0.004
65	-0.007						65	0					65	-0.002					65	-0.003					65	-0.003						65	-0.012					65	-0.005
66	-0.008						66	0					66	-0.003					66	-0.003					66	-0.003						66	-0.013					66	-0.005
67	-0.009						67	-0.001					67	-0.003					67	-0.003					67	-0.003						67	-0.014					67	-0.006
68	-0.01						68	-0.001					68	-0.004					68	-0.003					68	-0.004						68	-0.015					68	-0.006
69	-0.011						69	-0.001					69	-0.005					69	-0.004					69	-0.004						69	-0.016					69	-0.006
70	-0.012						70	-0.001					70	-0.006					70	-0.004					70	-0.005						70	-0.017					70	-0.007
71	-0.013						71	-0.001					71	-0.006					71	-0.004					71	-0.006						71	-0.018					71	-0.007
72	-0.014						72	-0.002					72	-0.007					72	-0.004					72	-0.006						72	-0.019					72	-0.008
73	-0.014						73	-0.002					73	-0.009					73	-0.004					73	-0.007						73	-0.02					73	-0.009
74	-0.012						74	-0.002					74	-0.01					74	-0.004					74	-0.007						74	-0.02					74	-0.009
75	-0.009						75	-0.002					75	-0.01					75	-0.003					75	-0.006						75	-0.02					75	-0.01
76	-0.002						76	-0.001					76	-0.009					76	0					76	-0.003						76	-0.019					76	-0.008
77	0.007						77	0.002					77	-0.006					77	0.005					77	0.003						77	-0.016					77	-0.004
78	0.019						78	0.006					78	0					78	0.012					78	0.012						78	-0.012					78	0.003
79	0.035						79	0.011					79	0.006					79	0.02					79	0.023						79	-0.006					79	0.013
80	0.053						80	0.017					80	0.015					80	0.031					80	0.038						80	0.002					80	0.027
81	0.073						81	0.025					81	0.024					81	0.042					81	0.056						81	0.01					81	0.043
82	0.095						82	0.033					82	0.033					82	0.054					82	0.075						82	0.019					82	0.06
83	0.119						83	0.042					83	0.043					83	0.067					83	0.097						83	0.028					83	0.08
84	0.144						84	0.051					84	0.054					84	0.079					84	0.12						84	0.037					84	0.1
85	0.17						85	0.061					85	0.064					85	0.092					85	0.145						85	0.046					85	0.122
86	0.196						86	0.071					86	0.075					86	0.105					86	0.171						86	0.056					86	0.145
87	0.224						87	0.082					87	0.085					87	0.119					87	0.197						87	0.065					87	0.168
88	0.251						88	0.093					88	0.096					88	0.132					88	0.223						88	0.075					88	0.192
89	0.277						89	0.104					89	0.107					89	0.144					89	0.249						89	0.083					89	0.215
90	0.3						90	0.114					90	0.116					90	0.155					90	0.273						90	0.091					90	0.238
91	0.321						91	0.123					91	0.124					91	0.165					91	0.295						91	0.098					91	0.258
92	0.338						92	0.132					92	0.13					92	0.171					92	0.313						92	0.102					92	0.276
93	0.352						93	0.138					93	0.134					93	0.176					93	0.328						93	0.105					93	0.29
94	0.362						94	0.144					94	0.136					94	0.178					94	0.34						94	0.106					94	0.301
95	0.369						95	0.148					95	0.136					95	0.178					95	0.348						95	0.105					95	0.308
96	0.374						96	0.151					96	0.135					96	0.177					96	0.353						96	0.103					96	0.312
97	0.375						97	0.153					97	0.134					97	0.174					97	0.354						97	0.1					97	0.313
98	0.374						98	0.155					98	0.131					98	0.171					98	0.353						98	0.097					98	0.311
99	0.371						99	0.156					99	0.128					99	0.167					99	0.349						99	0.093					99	0.308
100	0.366						100	0.156					100	0.124					100	0.163					100	0.344						100	0.089					100	0.303
101	0.36						101	0.156					101	0.121					101	0.158					101	0.337						101	0.084					101	0.297
102	0.352						102	0.155					102	0.117					102	0.152					102	0.328						102	0.08					102	0.29
103	0.343						103	0.154					103	0.113					103	0.147					103	0.319						103	0.076					103	0.282
104	0.333						104	0.153					104	0.109					104	0.141					104	0.309						104	0.072					104	0.274
105	0.323						105	0.152					105	0.105					105	0.136					105	0.298						105	0.068					105	0.265
106	0.312						106	0.15					106	0.101					106	0.13					106	0.287						106	0.064					106	0.255
107	0.301						107	0.147					107	0.097					107	0.125					107	0.276						107	0.061					107	0.246
108	0.289						108	0.145					108	0.093					108	0.119					108	0.265						108	0.057					108	0.236
109	0.278						109	0.142					109	0.089					109	0.114					109	0.253						109	0.055					109	0.227
110	0.267						110	0.138					110	0.086					110	0.109					110	0.242						110	0.052					110	0.217
111	0.256						111	0.135					111	0.083					111	0.105					111	0.231						111	0.05					111	0.208
112	0.245						112	0.131					112	0.08					112	0.101					112	0.22						112	0.048					112	0.199
113	0.235						113	0.128					113	0.077					113	0.097					113	0.209						113	0.046					113	0.19
114	0.225						114	0.125					114	0.074					114	0.093					114	0.199						114	0.045					114	0.182
115	0.215						115	0.121					115	0.072					115	0.09					115	0.189						115	0.043					115	0.174
116	0.206						116	0.118					116	0.07					116	0.086					116	0.179						116	0.042					116	0.166
117	0.197						117	0.115					117	0.068					117	0.083					117	0.17						117	0.041					117	0.159
118	0.188						118	0.111					118	0.066					118	0.081					118	0.161						118	0.04					118	0.152
119	0.18						119	0.108					119	0.064					119	0.078					119	0.153						119	0.039					119	0.145
120	0.172						120	0.105					120	0.063					120	0.075					120	0.145						120	0.038					120	0.138
121	0.165						121	0.102					121	0.061					121	0.073					121	0.138						121	0.038					121	0.132
122	0.157						122	0.099					122	0.06					122	0.071					122	0.132						122	0.037					122	0.126
123	0.151						123	0.097					123	0.059					123	0.069					123	0.125						123	0.036					123	0.121
124	0.144						124	0.095					124	0.057					124	0.067					124	0.119						124	0.035					124	0.116
125	0.138						125	0.093					125	0.056					125	0.065					125	0.114						125	0.034					125	0.111
126	0.131						126	0.091					126	0.055					126	0.063					126	0.109						126	0.033					126	0.107
127	0.125						127	0.088					127	0.054					127	0.061					127	0.104						127	0.032					127	0.103
128	0.12						128	0.086					128	0.052					128	0.059					128	0.099						128	0.031					128	0.099
129	0.114						129	0.084					129	0.051					129	0.057					129	0.095						129	0.03					129	0.095
130	0.109						130	0.082					130	0.05					130	0.055					130	0.091						130	0.03					130	0.091
131	0.105						131	0.08					131	0.048					131	0.053					131	0.087						131	0.029					131	0.087
132	0.1						132	0.078					132	0.047					132	0.051					132	0.084						132	0.028					132	0.084
133	0.096						133	0.076					133	0.046					133	0.05					133	0.081						133	0.028					133	0.081
134	0.091						134	0.075					134	0.045					134	0.048					134	0.078						134	0.027					134	0.077
135	0.087						135	0.073					135	0.043					135	0.046					135	0.075						135	0.026					135	0.075
136	0.084						136	0.071					136	0.042					136	0.044					136	0.072						136	0.025					136	0.072
137	0.08						137	0.069					137	0.041					137	0.043					137	0.069						137	0.025					137	0.07
138	0.077						138	0.067					138	0.039					138	0.041					138	0.067						138	0.024					138	0.067
139	0.074						139	0.065					139	0.038					139	0.04					139	0.065						139	0.024					139	0.064
140	0.071						140	0.063					140	0.037					140	0.038					140	0.063						140	0.023					140	0.062
141	0.068						141	0.061					141	0.036					141	0.037					141	0.061						141	0.023					141	0.059
142	0.065						142	0.06					142	0.035					142	0.036					142	0.06						142	0.022					142	0.057
143	0.063						143	0.059					143	0.035					143	0.035					143	0.058						143	0.021					143	0.055
144	0.06						144	0.058					144	0.034					144	0.034					144	0.057						144	0.02					144	0.053
145	0.058						145	0.056					145	0.034					145	0.033					145	0.056						145	0.02					145	0.051
146	0.056						146	0.055					146	0.033					146	0.032					146	0.054						146	0.019					146	0.049
147	0.053						147	0.054					147	0.033					147	0.031					147	0.053						147	0.019					147	0.048
148	0.051						148	0.052					148	0.033					148	0.03					148	0.052						148	0.018					148	0.046
149	0.049						149	0.051					149	0.032					149	0.029					149	0.051						149	0.018					149	0.045
150	0.047						150	0.05					150	0.032					150	0.028					150	0.049						150	0.017					150	0.043
151	0.045						151	0.049					151	0.031					151	0.028					151	0.048						151	0.017					151	0.041
152	0.044						152	0.048					152	0.031					152	0.027					152	0.047						152	0.016					152	0.04
153	0.042						153	0.048					153	0.031					153	0.026					153	0.045						153	0.016					153	0.039
154	0.04						154	0.047					154	0.031					154	0.024					154	0.043						154	0.015					154	0.038
155	0.038						155	0.046					155	0.03					155	0.023					155	0.041						155	0.015					155	0.037
156	0.036						156	0.045					156	0.03					156	0.022					156	0.039						156	0.014					156	0.036
157	0.035						157	0.044					157	0.03					157	0.02					157	0.038						157	0.014					157	0.035
158	0.033						158	0.043					158	0.029					158	0.019					158	0.036						158	0.013					158	0.034
159	0.031						159	0.042					159	0.029					159	0.017					159	0.034						159	0.012					159	0.033
160	0.029						160	0.041					160	0.029					160	0.015					160	0.033						160	0.012					160	0.032
161	0.027						161	0.04					161	0.028					161	0.014					161	0.031						161	0.011					161	0.031
162	0.025						162	0.039					162	0.027					162	0.012					162	0.03						162	0.011					162	0.03
163	0.023						163	0.039					163	0.027					163	0.011					163	0.028						163	0.01					163	0.029
164	0.021						164	0.038					164	0.026					164	0.009					164	0.027						164	0.009					164	0.028
165	0.019						165	0.037					165	0.026					165	0.008					165	0.025						165	0.008					165	0.027
166	0.018						166	0.035					166	0.026					166	0.006					166	0.024						166	0.008					166	0.026
167	0.016						167	0.034					167	0.025					167	0.006					167	0.023						167	0.007					167	0.025
168	0.014						168	0.033					168	0.024					168	0.006					168	0.022						168	0.006					168	0.024
169	0.013						169	0.031					169	0.024					169	0.005					169	0.021						169	0.005					169	0.023
170	0.011						170	0.03					170	0.023					170	0.005					170	0.02						170	0.005					170	0.022
171	0.01						171	0.028					171	0.022					171	0.005					171	0.019						171	0.004					171	0.021
172	0.008						172	0.027					172	0.022					172	0.005					172	0.018						172	0.004					172	0.02
173	0.007						173	0.026					173	0.021					173	0.004					173	0.017						173	0.004					173	0.019
174	0.006						174	0.024					174	0.02					174	0.004					174	0.016						174	0.003					174	0.018
175	0.005						175	0.022					175	0.019					175	0.004					175	0.015						175	0.003					175	0.017
176	0.004						176	0.021					176	0.019					176	0.004					176	0.014						176	0.002					176	0.015
177	0.003						177	0.019					177	0.018					177	0.004					177	0.013						177	0.001					177	0.014
178	0.001						178	0.018					178	0.017					178	0.003					178	0.012						178	0.001					178	0.013
179	0						179	0.017					179	0.017					179	0.003					179	0.011						179	0					179	0.012
180	-0.001						180	0.015					180	0.016					180	0.003					180	0.01						180	0					180	0.011
181	-0.001						181	0.014					181	0.015					181	0.002					181	0.009						181	0					181	0.01
182	-0.001						182	0.013					182	0.014					182	0.002					182	0.008						182	0					182	0.01
183	-0.001						183	0.012					183	0.013					183	0.002					183	0.007						183	0					183	0.009
184	-0.001						184	0.011					184	0.012					184	0.002					184	0.006						184	0					184	0.008
185	-0.001						185	0.01					185	0.011					185	0.002					185	0.005						185	0					185	0.007
186	-0.002						186	0.009					186	0.01					186	0.002					186	0.004						186	0					186	0.006
187	-0.002						187	0.009					187	0.009					187	0.002					187	0.003						187	0					187	0.005
188	-0.002						188	0.008					188	0.008					188	0.002					188	0.002						188	0					188	0.004
189	-0.002						189	0.007					189	0.008					189	0.003					189	0.001						189	0					189	0.004
190	-0.002						190	0.007					190	0.007					190	0.003					190	0						190	0					190	0.003
191	-0.002						191	0.007					191	0.006					191	0.003					191	0						191	-0.001					191	0.003
192	-0.002						192	0.006					192	0.005					192	0.003					192	0						192	-0.001					192	0.002
193	-0.003						193	0.006					193	0.005					193	0.003					193	0						193	-0.001					193	0.001
194	-0.003						194	0.006					194	0.004					194	0.003					194	0						194	-0.001					194	0
195	-0.003						195	0.005					195	0.004					195	0.003					195	0						195	-0.001					195	0
196	-0.003						196	0.005					196	0.003					196	0.003					196	-0.001						196	-0.002					196	-0.001
197	-0.003						197	0.005					197	0.003					197	0.003					197	-0.001						197	-0.002					197	-0.002
198	-0.004						198	0.005					198	0.003					198	0.003					198	-0.001						198	-0.002					198	-0.002
199	-0.004						199	0.005					199	0.003					199	0.002					199	-0.001						199	-0.003					199	-0.003
200	-0.004						200	0.006					200	0.002					200	0.002					200	-0.001						200	-0.003					200	-0.003
201	-0.004						201	0.006					201	0.002					201	0.002					201	-0.001						201	-0.004					201	-0.004
202	-0.004						202	0.006					202	0.002					202	0.001					202	-0.001						202	-0.004					202	-0.004
203	-0.004						203	0.006					203	0.002					203	0.001					203	-0.001						203	-0.005					203	-0.005
204	-0.004						204	0.007					204	0.003					204	0.001					204	-0.001						204	-0.005					204	-0.005
205	-0.004						205	0.007					205	0.003					205	0.001					205	-0.001						205	-0.005					205	-0.006
206	-0.004						206	0.007					206	0.004					206	0.001					206	-0.001						206	-0.005					206	-0.006
207	-0.004						207	0.007					207	0.004					207	0.001					207	-0.001						207	-0.005					207	-0.006
208	-0.003						208	0.008					208	0.004					208	0.001					208	-0.001						208	-0.006					208	-0.006
209	-0.003						209	0.008					209	0.004					209	0.001					209	-0.001						209	-0.006					209	-0.006
210	-0.003						210	0.008					210	0.004					210	0					210	-0.001						210	-0.006					210	-0.006
211	-0.002						211	0.008					211	0.004					211	0					211	-0.001						211	-0.006					211	-0.006
212	-0.002						212	0.008					212	0.004					212	0					212	-0.001						212	-0.006					212	-0.006
213	-0.002						213	0.008					213	0.005					213	0					213	-0.001						213	-0.005					213	-0.006
214	-0.001						214	0.008					214	0.005					214	0					214	-0.001						214	-0.005					214	-0.006
215	-0.001						215	0.009					215	0.004					215	0.001					215	-0.001						215	-0.005					215	-0.006
216	-0.001						216	0.009					216	0.004					216	0.001					216	-0.001						216	-0.005					216	-0.006
217	0						217	0.01					217	0.004					217	0.001					217	-0.001						217	-0.005					217	-0.006
218	0						218	0.01					218	0.003					218	0.001					218	-0.001						218	-0.005					218	-0.006
219	0						219	0.011					219	0.003					219	0					219	-0.001						219	-0.005					219	-0.007
220	0						220	0.011					220	0.002					220	0					220	-0.001						220	-0.004					220	-0.007
221	0.001						221	0.012					221	0.002					221	0					221	-0.001						221	-0.004					221	-0.007
222	0.001						222	0.012					222	0.001					222	-0.001					222	-0.001						222	-0.003					222	-0.008
223	0.001						223	0.013					223	0.001					223	-0.001					223	-0.001						223	-0.003					223	-0.008
224	0						224	0.013					224	0					224	-0.001					224	-0.001						224	-0.002					224	-0.009
225	0						225	0.014					225	0					225	-0.001					225	-0.001						225	-0.002					225	-0.009
226	0						226	0.015					226	-0.001					226	-0.002					226	-0.001						226	-0.002					226	-0.009
227	0						227	0.015					227	-0.001					227	-0.002					227	-0.001						227	-0.002					227	-0.01
228	0						228	0.016					228	-0.001					228	-0.002					228	-0.001						228	-0.002					228	-0.01
229	0						229	0.016					229	-0.002					229	-0.002					229	-0.001						229	-0.001					229	-0.01
230	0						230	0.016					230	-0.002					230	-0.002					230	-0.001						230	-0.001					230	-0.011
231	0						231	0.016					231	-0.002					231	-0.003					231	-0.001						231	-0.001					231	-0.011
232	0						232	0.016					232	-0.003					232	-0.003					232	-0.001						232	-0.002					232	-0.011
233	0						233	0.016					233	-0.003					233	-0.003					233	-0.001						233	-0.002					233	-0.011
234	0						234	0.016					234	-0.003					234	-0.003					234	-0.001						234	-0.002					234	-0.011
235	0						235	0.016					235	-0.003					235	-0.003					235	-0.001						235	-0.002					235	-0.01
236	-0.001						236	0.015					236	-0.003					236	-0.003					236	-0.001						236	-0.003					236	-0.009
237	-0.001						237	0.015					237	-0.003					237	-0.003					237	-0.001						237	-0.003					237	-0.008
238	-0.001						238	0.015					238	-0.003					238	-0.003					238	-0.001						238	-0.004					238	-0.007
239	-0.001						239	0.015					239	-0.003					239	-0.003					239	-0.002						239	-0.004					239	-0.006
240	-0.001						240	0.014					240	-0.003					240	-0.003					240	-0.002						240	-0.005					240	-0.005
241	0						241	0.014					241	-0.003					241	-0.003					241	-0.002						241	-0.005					241	-0.004
242	0						242	0.013					242	-0.002					242	-0.003					242	-0.001						242	-0.006					242	-0.003
243	0						243	0.013					243	-0.002					243	-0.003					243	-0.001						243	-0.006					243	-0.002
244	0						244	0.013					244	-0.002					244	-0.004					244	-0.001						244	-0.007					244	-0.001
245	0						245	0.013					245	-0.001					245	-0.004					245	-0.001						245	-0.007					245	0
246	0						246	0.012					246	-0.001					246	-0.004					246	-0.001						246	-0.007					246	0.001
247	0						247	0.012					247	-0.001					247	-0.004					247	-0.001						247	-0.007					247	0.003
248	0						248	0.012					248	0					248	-0.004					248	-0.001						248	-0.006					248	0.004
249	0.001						249	0.012					249	0					249	-0.004					249	-0.001						249	-0.006					249	0.005
250	0.001						250	0.012					250	0.001					250	-0.004					250	-0.001						250	-0.006					250	0.005
251	0.001						251	0.011					251	0.001					251	-0.004					251	-0.001						251	-0.006					251	0.006
252	0.002						252	0.011					252	0.001					252	-0.004					252	-0.001						252	-0.006					252	0.006
253	0.002						253	0.011					253	0.002					253	-0.004					253	-0.001						253	-0.006					253	0.006
254	0.002						254	0.011					254	0.002					254	-0.004					254	-0.001						254	-0.005					254	0.006
255	0.002						255	0.011					255	0.002					255	-0.004					255	0						255	-0.005					255	0.006
256	0.002						256	0.011					256	0.003					256	-0.004					256	0						256	-0.004					256	0.006
257	0.002						257	0.011					257	0.002					257	-0.004					257	0						257	-0.003					257	0.006
258	0.001						258	0.011					258	0.002					258	-0.003					258	-0.001						258	-0.003					258	0.006
259	0.001						259	0.011					259	0.002					259	-0.003					259	-0.001						259	-0.002					259	0.006
260	0.001						260	0.011					260	0.002					260	-0.002					260	0						260	-0.002					260	0.006
261	0.001						261	0.011					261	0.002					261	-0.001					261	0						261	-0.002					261	0.005
262	0.001						262	0.011					262	0.002					262	-0.001					262	0						262	-0.001					262	0.005
263	0.001						263	0.011					263	0.002					263	-0.001					263	0						263	-0.001					263	0.005
264	0.001						264	0.011					264	0.002					264	-0.001					264	0						264	0					264	0.004
265	0						265	0.01					265	0.002					265	-0.001					265	0						265	0					265	0.004
266	0						266	0.01					266	0.002					266	-0.001					266	0						266	0.001					266	0.003
267	0						267	0.01					267	0.002					267	-0.001					267	0						267	0.001					267	0.003
268	0						268	0.01					268	0.002					268	-0.001					268	0						268	0.001					268	0.003
269	-0.001						269	0.01					269	0.002					269	-0.001					269	0						269	0.002					269	0.003
270	-0.001						270	0.01					270	0.003					270	-0.001					270	0						270	0.002					270	0.003
271	-0.001						271	0.01					271	0.003					271	-0.001					271	0						271	0.002					271	0.003
272	-0.001						272	0.01					272	0.003					272	-0.001					272	0						272	0.002					272	0.003
273	0						273	0.01					273	0.004					273	-0.001					273	0						273	0.001					273	0.003
274	0						274	0.01					274	0.004					274	-0.002					274	0						274	0.001					274	0.003
275	0						275	0.01					275	0.005					275	-0.002					275	0						275	0.001					275	0.003
276	0						276	0.01					276	0.005					276	-0.002					276	0						276	0.002					276	0.003
277	0						277	0.01					277	0.006					277	-0.003					277	0						277	0.002					277	0.003
278	0						278	0.01					278	0.006					278	-0.003					278	0						278	0.001					278	0.003
279	0						279	0.01					279	0.006					279	-0.003					279	0						279	0.001					279	0.003
280	0						280	0.01					280	0.006					280	-0.003					280	0						280	0.001					280	0.003
281	0.001						281	0.01					281	0.006					281	-0.003					281	0						281	0.001					281	0.003
282	0.001						282	0.009					282	0.006					282	-0.003					282	0						282	0					282	0.003
283	0.001						283	0.009					283	0.006					283	-0.004					283	0						283	0					283	0.003
284	0.002						284	0.009					284	0.006					284	-0.004					284	0						284	0					284	0.003
285	0.003						285	0.009					285	0.006					285	-0.004					285	0						285	-0.001					285	0.003
286	0.003						286	0.009					286	0.006					286	-0.004					286	0						286	-0.001					286	0.003
287	0.004						287	0.008					287	0.005					287	-0.004					287	0						287	-0.001					287	0.003
288	0.004						288	0.007					288	0.005					288	-0.004					288	0						288	-0.002					288	0.003
289	0.004						289	0.007					289	0.005					289	-0.003					289	-0.001						289	-0.002					289	0.002
290	0.005						290	0.007					290	0.005					290	-0.003					290	-0.001						290	-0.002					290	0.002
291	0.005						291	0.007					291	0.005					291	-0.003					291	-0.002						291	-0.002					291	0.002
292	0.005						292	0.007					292	0.005					292	-0.003					292	-0.002						292	-0.002					292	0.001
293	0.005						293	0.007					293	0.004					293	-0.003					293	-0.002						293	-0.003					293	0.001
294	0.005						294	0.007					294	0.004					294	-0.002					294	-0.002						294	-0.003					294	0.001
295	0.005						295	0.007					295	0.004					295	-0.002					295	-0.002						295	-0.003					295	0.002
296	0.005						296	0.007					296	0.003					296	-0.002					296	-0.002						296	-0.003					296	0.002
297	0.005						297	0.007					297	0.003					297	-0.001					297	-0.002						297	-0.002					297	0.002
298	0.005						298	0.007					298	0.002					298	-0.001					298	-0.002						298	-0.002					298	0.002
299	0.004						299	0.007					299	0.002					299	0					299	-0.002						299	-0.001					299	0.001
300	0.004						300	0.008					300	0.002					300	0					300	-0.002						300	-0.001					300	0.001
301	0.003						301	0.008					301	0.001					301	0.001					301	-0.002						301	-0.001					301	0.001
302	0.003						302	0.008					302	0.001					302	0.001					302	-0.002						302	-0.001					302	0.001
303	0.002						303	0.008					303	0					303	0.002					303	-0.002						303	-0.001					303	0.001
304	0.001						304	0.008					304	0					304	0.002					304	-0.002						304	-0.001					304	0.001
305	0.001						305	0.008					305	-0.001					305	0.002					305	-0.001						305	-0.001					305	0.002
306	0						306	0.008					306	-0.001					306	0.002					306	-0.001						306	-0.001					306	0.002
307	0						307	0.008					307	-0.002					307	0.002					307	-0.001						307	-0.001					307	0.001
308	-0.001						308	0.008					308	-0.002					308	0.002					308	0						308	0					308	0.001
309	-0.001						309	0.008					309	-0.002					309	0.002					309	0						309	0					309	0.001
310	-0.002						310	0.008					310	-0.002					310	0.002					310	0						310	0					310	0.001
311	-0.002						311	0.009					311	-0.002					311	0.002					311	0						311	0					311	0.001
312	-0.003						312	0.009					312	-0.002					312	0.002					312	0						312	-0.001					312	0.002
313	-0.003						313	0.009					313	-0.003					313	0.003					313	0						313	-0.001					313	0.002
314	-0.004						314	0.008					314	-0.003					314	0.003					314	0						314	-0.001					314	0.002
315	-0.004						315	0.008					315	-0.003					315	0.003					315	0						315	-0.001					315	0.002
316	-0.005						316	0.007					316	-0.003					316	0.003					316	0.001						316	-0.001					316	0.002
317	-0.005						317	0.007					317	-0.003					317	0.004					317	0.001						317	-0.001					317	0.002
318	-0.005						318	0.007					318	-0.003					318	0.004					318	0.001						318	-0.001					318	0.003
319	-0.006						319	0.007					319	-0.003					319	0.004					319	0.001						319	-0.001					319	0.003
320	-0.006						320	0.007					320	-0.003					320	0.005					320	0.001						320	-0.001					320	0.003
321	-0.006						321	0.007					321	-0.003					321	0.005					321	0.001						321	-0.001					321	0.003
322	-0.006						322	0.007					322	-0.003					322	0.005					322	0.001						322	-0.001					322	0.004
323	-0.006						323	0.006					323	-0.003					323	0.006					323	0.001						323	-0.001					323	0.004
324	-0.006						324	0.006					324	-0.003					324	0.006					324	0.001						324	-0.001					324	0.004
325	-0.006						325	0.005					325	-0.003					325	0.005					325	0.001						325	-0.001					325	0.004
326	-0.005						326	0.004					326	-0.003					326	0.005					326	0.001						326	-0.001					326	0.004
327	-0.005						327	0.003					327	-0.003					327	0.005					327	0.001						327	-0.001					327	0.004
328	-0.005						328	0.003					328	-0.003					328	0.005					328	0.001						328	0					328	0.004
329	-0.004						329	0.003					329	-0.003					329	0.005					329	0.001						329	0					329	0.004
330	-0.004						330	0.003					330	-0.003					330	0.004					330	0.001						330	0					330	0.005
331	-0.004						331	0.002					331	-0.003					331	0.004					331	0.001						331	0					331	0.005
332	-0.003						332	0.002					332	-0.003					332	0.003					332	0.001						332	0					332	0.004
333	-0.003						333	0.002					333	-0.003					333	0.002					333	0.001						333	0.001					333	0.004
334	-0.002						334	0.001					334	-0.003					334	0.002					334	0						334	0.001					334	0.004
335	-0.002						335	0.001					335	-0.003					335	0.001					335	0						335	0.001					335	0.004
336	-0.002						336	0					336	-0.003					336	0.001					336	0						336	0.001					336	0.004
337	-0.002						337	0					337	-0.003					337	0.001					337	0						337	0.001					337	0.004
338	-0.002						338	0					338	-0.003					338	0.001					338	-0.001						338	0.001					338	0.003
339	-0.002						339	0					339	-0.003					339	0.001					339	-0.001						339	0.001					339	0.003
340	-0.002						340	0					340	-0.003					340	0.001					340	-0.001						340	0.001					340	0.003
341	-0.002						341	0					341	-0.003					341	0.001					341	-0.001						341	0.002					341	0.003
342	-0.002						342	0					342	-0.003					342	0.001					342	-0.001						342	0.002					342	0.003
343	-0.002						343	0					343	-0.003					343	0.001					343	-0.001						343	0.002					343	0.003
344	-0.002						344	0					344	-0.002					344	0.001					344	-0.002						344	0.002					344	0.002
345	-0.002						345	0					345	-0.002					345	0.001					345	-0.002						345	0.002					345	0.002
346	-0.001						346	0					346	-0.002					346	0.001					346	-0.002						346	0.002					346	0.002
347	-0.001						347	0					347	-0.002					347	0.001					347	-0.002						347	0.001					347	0.002
348	-0.001						348	0					348	-0.002					348	0.001					348	-0.002						348	0.001					348	0.002
349	-0.001						349	0					349	-0.002					349	0.001					349	-0.002						349	0					349	0.002
350	-0.001						350	0					350	-0.002					350	0.001					350	-0.002						350	0					350	0.002
351	-0.001						351	0					351	-0.002					351	0.001					351	-0.002						351	0					351	0.002
352	0						352	0					352	-0.002					352	0.001					352	-0.002						352	-0.001					352	0.002
353	0						353	0					353	-0.002					353	0.001					353	-0.001						353	-0.001					353	0.002
354	0						354	0					354	-0.001					354	0.001					354	-0.001						354	-0.001					354	0.002
355	0						355	0					355	-0.001					355	0.001					355	-0.001						355	-0.001					355	0.002
356	0						356	0					356	-0.001					356	0.001					356	0						356	-0.002					356	0.002
357	0						357	0					357	-0.001					357	0					357	0						357	-0.002					357	0.002
358	0						358	0					358	-0.001					358	0					358	0						358	-0.002					358	0.002
359	0						359	0					359	0					359	0					359	0						359	-0.002					359	0.002
360	0						360	0					360	0					360	0					360	0						360	-0.002					360	0.002
361	-0.001						361	0.001					361	0					361	0					361	0						361	-0.002					361	0.002
362	-0.002						362	0.001					362	0					362	-0.001					362	-0.001						362	-0.003					362	0.002
363	-0.003						363	0.001					363	-0.001					363	-0.001					363	-0.001						363	-0.003					363	0.002
364	-0.004						364	0.001					364	-0.001					364	-0.001					364	-0.001						364	-0.003					364	0.002
365	-0.004						365	0.001					365	-0.001					365	-0.001					365	-0.002						365	-0.003					365	0.002
366	-0.005						366	0.002					366	-0.002					366	-0.001					366	-0.002						366	-0.003					366	0.002
367	-0.006						367	0.002					367	-0.002					367	-0.001					367	-0.003						367	-0.003					367	0.002
368	-0.007						368	0.002					368	-0.003					368	-0.001					368	-0.004						368	-0.004					368	0.002
369	-0.008						369	0.002					369	-0.003					369	-0.001					369	-0.005						369	-0.005					369	0.002
370	-0.009						370	0.002					370	-0.004					370	0					370	-0.005						370	-0.005					370	0.002
371	-0.01						371	0.002					371	-0.005					371	0					371	-0.006						371	-0.006					371	0.001
372	-0.01						372	0.001					372	-0.007					372	0					372	-0.007						372	-0.007					372	0.001
373	-0.009						373	0					373	-0.008					373	0.001					373	-0.007						373	-0.008					373	0
374	-0.007						374	0					374	-0.009					374	0.002					374	-0.006						374	-0.009					374	-0.001
375	-0.002						375	0					375	-0.008					375	0.005					375	-0.004						375	-0.008					375	0
376	0.006						376	0.001					376	-0.006					376	0.009					376	0.001						376	-0.005					376	0.003
377	0.017						377	0.004					377	-0.001					377	0.017					377	0.009						377	0					377	0.009
378	0.031						378	0.009					378	0.006					378	0.026					378	0.02						378	0.006					378	0.018
379	0.049						379	0.016					379	0.015					379	0.037					379	0.035						379	0.014					379	0.03
380	0.069						380	0.023					380	0.025					380	0.05					380	0.052						380	0.024					380	0.046
381	0.091						381	0.031					381	0.036					381	0.063					381	0.072						381	0.034					381	0.064
382	0.115						382	0.04					382	0.048					382	0.077					382	0.095						382	0.045					382	0.084
383	0.14						383	0.048					383	0.06					383	0.092					383	0.119						383	0.056					383	0.105
384	0.167						384	0.058					384	0.072					384	0.106					384	0.145						384	0.067					384	0.128
385	0.195						385	0.067					385	0.085					385	0.121					385	0.173						385	0.079					385	0.151
386	0.223						386	0.077					386	0.098					386	0.136					386	0.201						386	0.09					386	0.175
387	0.251						387	0.088					387	0.111					387	0.151					387	0.23						387	0.102					387	0.2
388	0.279						388	0.098					388	0.123					388	0.166					388	0.259						388	0.113					388	0.224
389	0.305						389	0.109					389	0.135					389	0.179					389	0.286						389	0.123					389	0.247
390	0.328						390	0.118					390	0.146					390	0.191					390	0.312						390	0.132					390	0.269
391	0.348						391	0.126					391	0.153					391	0.199					391	0.334						391	0.138					391	0.287
392	0.364						392	0.132					392	0.159					392	0.205					392	0.352						392	0.142					392	0.302
393	0.375						393	0.136					393	0.161					393	0.209					393	0.367						393	0.143					393	0.313
394	0.384						394	0.139					394	0.162					394	0.21					394	0.378						394	0.143					394	0.32
395	0.389						395	0.14					395	0.161					395	0.209					395	0.385						395	0.14					395	0.323
396	0.391						396	0.14					396	0.158					396	0.206					396	0.389						396	0.137					396	0.323
397	0.39						397	0.14					397	0.155					397	0.203					397	0.389						397	0.133					397	0.32
398	0.388						398	0.139					398	0.15					398	0.198					398	0.387						398	0.127					398	0.315
399	0.383						399	0.137					399	0.146					399	0.193					399	0.381						399	0.122					399	0.307
400	0.377						400	0.135					400	0.14					400	0.187					400	0.374						400	0.115					400	0.299
401	0.369						401	0.132					401	0.135					401	0.181					401	0.365						401	0.109					401	0.289
402	0.36						402	0.129					402	0.129					402	0.175					402	0.354						402	0.103					402	0.278
403	0.35						403	0.126					403	0.123					403	0.168					403	0.342						403	0.096					403	0.267
404	0.339						404	0.123					404	0.117					404	0.162					404	0.33						404	0.09					404	0.255
405	0.328						405	0.119					405	0.112					405	0.156					405	0.317						405	0.083					405	0.243
406	0.316						406	0.116					406	0.107					406	0.15					406	0.304						406	0.077					406	0.232
407	0.304						407	0.112					407	0.102					407	0.144					407	0.291						407	0.072					407	0.221
408	0.292						408	0.109					408	0.097					408	0.139					408	0.277						408	0.067					408	0.209
409	0.28						409	0.105					409	0.092					409	0.134					409	0.264						409	0.062					409	0.198
410	0.268						410	0.101					410	0.088					410	0.129					410	0.251						410	0.057					410	0.187
411	0.257						411	0.098					411	0.084					411	0.125					411	0.238						411	0.053					411	0.177
412	0.245						412	0.094					412	0.08					412	0.121					412	0.225						412	0.05					412	0.167
413	0.234						413	0.091					413	0.077					413	0.118					413	0.213						413	0.046					413	0.157
414	0.223						414	0.088					414	0.073					414	0.114					414	0.201						414	0.043					414	0.148
415	0.212						415	0.085					415	0.071					415	0.111					415	0.19						415	0.041					415	0.14
416	0.202						416	0.082					416	0.068					416	0.108					416	0.18						416	0.039					416	0.132
417	0.192						417	0.079					417	0.065					417	0.105					417	0.169						417	0.037					417	0.125
418	0.182						418	0.076					418	0.063					418	0.103					418	0.16						418	0.035					418	0.118
419	0.173						419	0.074					419	0.061					419	0.1					419	0.151						419	0.034					419	0.112
420	0.165						420	0.071					420	0.059					420	0.098					420	0.142						420	0.032					420	0.106
421	0.156						421	0.069					421	0.057					421	0.096					421	0.134						421	0.031					421	0.1
422	0.148						422	0.066					422	0.055					422	0.094					422	0.127						422	0.03					422	0.095
423	0.141						423	0.064					423	0.054					423	0.092					423	0.12						423	0.029					423	0.089
424	0.133						424	0.061					424	0.052					424	0.09					424	0.113						424	0.028					424	0.085
425	0.126						425	0.059					425	0.051					425	0.089					425	0.107						425	0.027					425	0.08
426	0.12						426	0.057					426	0.05					426	0.087					426	0.101						426	0.027					426	0.076
427	0.113						427	0.055					427	0.049					427	0.085					427	0.095						427	0.026					427	0.072
428	0.107						428	0.053					428	0.047					428	0.083					428	0.09						428	0.025					428	0.068
429	0.102						429	0.052					429	0.046					429	0.082					429	0.085						429	0.025					429	0.065
430	0.097						430	0.05					430	0.045					430	0.081					430	0.08						430	0.024					430	0.061
431	0.092						431	0.048					431	0.044					431	0.079					431	0.075						431	0.023					431	0.058
432	0.087						432	0.047					432	0.043					432	0.078					432	0.071						432	0.022					432	0.055
433	0.083						433	0.045					433	0.042					433	0.077					433	0.067						433	0.022					433	0.053
434	0.079						434	0.044					434	0.04					434	0.076					434	0.063						434	0.021					434	0.05
435	0.075						435	0.043					435	0.039					435	0.074					435	0.06						435	0.02					435	0.047
436	0.071						436	0.041					436	0.038					436	0.073					436	0.056						436	0.02					436	0.044
437	0.068						437	0.041					437	0.037					437	0.072					437	0.053						437	0.019					437	0.042
438	0.064						438	0.04					438	0.036					438	0.071					438	0.05						438	0.019					438	0.04
439	0.061						439	0.039					439	0.035					439	0.069					439	0.047						439	0.018					439	0.038
440	0.059						440	0.038					440	0.035					440	0.068					440	0.044						440	0.018					440	0.036
441	0.056						441	0.037					441	0.034					441	0.067					441	0.041						441	0.017					441	0.034
442	0.053						442	0.036					442	0.033					442	0.066					442	0.039						442	0.017					442	0.032
443	0.051						443	0.035					443	0.032					443	0.065					443	0.037						443	0.017					443	0.03
444	0.049						444	0.034					444	0.032					444	0.064					444	0.035						444	0.016					444	0.029
445	0.047						445	0.033					445	0.031					445	0.063					445	0.033						445	0.016					445	0.027
446	0.045						446	0.032					446	0.03					446	0.061					446	0.031						446	0.015					446	0.025
447	0.042						447	0.032					447	0.029					447	0.06					447	0.029						447	0.015					447	0.024
448	0.04						448	0.031					448	0.028					448	0.059					448	0.027						448	0.014					448	0.022
449	0.038						449	0.03					449	0.028					449	0.057					449	0.025						449	0.014					449	0.021
450	0.036						450	0.029					450	0.027					450	0.056					450	0.023						450	0.014					450	0.02
451	0.034						451	0.029					451	0.027					451	0.054					451	0.021						451	0.013					451	0.02
452	0.033						452	0.028					452	0.026					452	0.053					452	0.019						452	0.013					452	0.019
453	0.031						453	0.027					453	0.026					453	0.052					453	0.018						453	0.013					453	0.018
454	0.029						454	0.027					454	0.025					454	0.051					454	0.016						454	0.013					454	0.018
455	0.028						455	0.026					455	0.024					455	0.05					455	0.015						455	0.012					455	0.017
456	0.026						456	0.026					456	0.023					456	0.049					456	0.014						456	0.012					456	0.016
457	0.024						457	0.025					457	0.022					457	0.047					457	0.013						457	0.011					457	0.016
458	0.022						458	0.025					458	0.022					458	0.046					458	0.012						458	0.011					458	0.015
459	0.02						459	0.025					459	0.021					459	0.044					459	0.011						459	0.011					459	0.015
460	0.019						460	0.024					460	0.02					460	0.043					460	0.01						460	0.01					460	0.014
461	0.017						461	0.024					461	0.019					461	0.042					461	0.009						461	0.01					461	0.014
462	0.015						462	0.023					462	0.018					462	0.04					462	0.008						462	0.009					462	0.013
463	0.014						463	0.023					463	0.017					463	0.039					463	0.007						463	0.008					463	0.012
464	0.013						464	0.022					464	0.016					464	0.037					464	0.006						464	0.007					464	0.011
465	0.011						465	0.022					465	0.015					465	0.036					465	0.005						465	0.006					465	0.01
466	0.01						466	0.021					466	0.014					466	0.034					466	0.004						466	0.005					466	0.009
467	0.009						467	0.02					467	0.013					467	0.033					467	0.003						467	0.004					467	0.008
468	0.008						468	0.019					468	0.012					468	0.031					468	0.002						468	0.003					468	0.008
469	0.006						469	0.019					469	0.011					469	0.03					469	0.001						469	0.002					469	0.007
470	0.005						470	0.018					470	0.01					470	0.028					470	0						470	0.001					470	0.006
471	0.004						471	0.017					471	0.009					471	0.027					471	-0.001						471	0					471	0.005
472	0.003						472	0.016					472	0.008					472	0.025					472	-0.002						472	-0.001					472	0.005
473	0.002						473	0.016					473	0.007					473	0.024					473	-0.003						473	-0.003					473	0.005
474	0.001						474	0.015					474	0.006					474	0.023					474	-0.004						474	-0.004					474	0.005
475	0						475	0.014					475	0.004					475	0.022					475	-0.004						475	-0.005					475	0.004
476	-0.001						476	0.013					476	0.003					476	0.02					476	-0.004						476	-0.006					476	0.004
477	-0.002						477	0.013					477	0.002					477	0.019					477	-0.004						477	-0.006					477	0.004
478	-0.003						478	0.012					478	0.001					478	0.018					478	-0.003						478	-0.007					478	0.004
479	-0.003						479	0.011					479	0					479	0.017					479	-0.003						479	-0.007					479	0.004
480	-0.003						480	0.011					480	-0.001					480	0.016					480	-0.003						480	-0.007					480	0.005
481	-0.003						481	0.01					481	-0.001					481	0.016					481	-0.003						481	-0.007					481	0.005
482	-0.003						482	0.01					482	-0.001					482	0.015					482	-0.003						482	-0.007					482	0.005
483	-0.004						483	0.009					483	-0.001					483	0.014					483	-0.003						483	-0.007					483	0.005
484	-0.004						484	0.009					484	-0.001					484	0.013					484	-0.003						484	-0.007					484	0.005
485	-0.004						485	0.008					485	-0.001					485	0.012					485	-0.002						485	-0.007					485	0.005
486	-0.004						486	0.008					486	-0.001					486	0.011					486	-0.002						486	-0.007					486	0.005
487	-0.004						487	0.007					487	-0.001					487	0.01					487	-0.001						487	-0.006					487	0.005
488	-0.004						488	0.007					488	-0.001					488	0.009					488	-0.001						488	-0.006					488	0.005
489	-0.004						489	0.006					489	-0.001					489	0.008					489	-0.001						489	-0.006					489	0.005
490	-0.004						490	0.006					490	-0.001					490	0.007					490	-0.001						490	-0.005					490	0.005
491	-0.005						491	0.005					491	-0.001					491	0.006					491	-0.001						491	-0.005					491	0.005
492	-0.005						492	0.005					492	0					492	0.006					492	-0.001						492	-0.005					492	0.005
493	-0.006						493	0.005					493	0					493	0.005					493	-0.001						493	-0.005					493	0.005
494	-0.006						494	0.004					494	0					494	0.005					494	-0.001						494	-0.005					494	0.005
495	-0.006						495	0.004					495	0					495	0.005					495	-0.002						495	-0.006					495	0.004
496	-0.007						496	0.004					496	0					496	0.005					496	-0.002						496	-0.006					496	0.004
497	-0.007						497	0.004					497	0					497	0.005					497	-0.002						497	-0.006					497	0.003
498	-0.007						498	0.004					498	0					498	0.005					498	-0.002						498	-0.006					498	0.003
499	-0.007						499	0.004					499	0					499	0.005					499	-0.002						499	-0.006					499	0.003
500	-0.007						500	0.004					500	0					500	0.004					500	-0.002						500	-0.006					500	0.003
501	-0.007						501	0.004					501	0					501	0.004					501	-0.002						501	-0.006					501	0.003
502	-0.007						502	0.004					502	0					502	0.004					502	-0.003						502	-0.006					502	0.002
503	-0.007						503	0.004					503	0					503	0.004					503	-0.003						503	-0.006					503	0.002
504	-0.007						504	0.004					504	0.001					504	0.004					504	-0.003						504	-0.006					504	0.002
505	-0.007						505	0.004					505	0.001					505	0.004					505	-0.003						505	-0.006					505	0.001
506	-0.006						506	0.004					506	0.001					506	0.005					506	-0.002						506	-0.006					506	0
507	-0.006						507	0.004					507	0.001					507	0.005					507	-0.002						507	-0.006					507	0
508	-0.006						508	0.004					508	0.001					508	0.005					508	-0.002						508	-0.005					508	-0.001
509	-0.005						509	0.005					509	0.001					509	0.005					509	-0.001						509	-0.005					509	-0.001
510	-0.004						510	0.005					510	0.001					510	0.005					510	-0.001						510	-0.004					510	-0.001
511	-0.004						511	0.005					511	0.001					511	0.004					511	-0.001						511	-0.003					511	-0.001
512	-0.003						512	0.004					512	0.001					512	0.004					512	-0.001						512	-0.002					512	-0.001
513	-0.003						513	0.004					513	0					513	0.004					513	-0.001						513	-0.002					513	-0.001
514	-0.003						514	0.004					514	0					514	0.004					514	-0.001						514	-0.001					514	-0.001
515	-0.003						515	0.004					515	0					515	0.004					515	-0.001						515	-0.001					515	-0.001
516	-0.003						516	0.004					516	0					516	0.004					516	-0.001						516	0					516	-0.001
517	-0.002						517	0.004					517	0					517	0.005					517	-0.001						517	0.001					517	-0.001
518	-0.002						518	0.004					518	0					518	0.004					518	-0.001						518	0.001					518	-0.001
519	-0.002						519	0.004					519	-0.001					519	0.004					519	-0.002						519	0.002					519	-0.001
520	-0.002						520	0.004					520	-0.001					520	0.003					520	-0.002						520	0.003					520	-0.001
521	-0.003						521	0.004					521	-0.001					521	0.003					521	-0.002						521	0.003					521	-0.002
522	-0.003						522	0.003					522	-0.001					522	0.002					522	-0.003						522	0.004					522	-0.002
523	-0.003						523	0.003					523	-0.002					523	0.002					523	-0.004						523	0.004					523	-0.002
524	-0.003						524	0.002					524	-0.001					524	0.002					524	-0.004						524	0.004					524	-0.002
525	-0.003						525	0.002					525	-0.002					525	0.002					525	-0.004						525	0.004					525	-0.002
526	-0.004						526	0.002					526	-0.002					526	0.002					526	-0.004						526	0.004					526	-0.002
527	-0.004						527	0.002					527	-0.002					527	0.002					527	-0.004						527	0.004					527	-0.003
528	-0.004						528	0.001					528	-0.002					528	0.001					528	-0.004						528	0.004					528	-0.003
529	-0.005						529	0.001					529	-0.002					529	0.001					529	-0.004						529	0.004					529	-0.003
530	-0.005						530	0.001					530	-0.002					530	0.001					530	-0.004						530	0.004					530	-0.003
531	-0.005						531	0					531	-0.002					531	0.001					531	-0.004						531	0.003					531	-0.003
532	-0.005						532	0					532	-0.002					532	0.001					532	-0.004						532	0.003					532	-0.004
533	-0.005						533	0					533	-0.002					533	0.001					533	-0.004						533	0.002					533	-0.004
534	-0.005						534	0.001					534	-0.002					534	0.001					534	-0.003						534	0.001					534	-0.004
535	-0.005						535	0.001					535	-0.002					535	0.001					535	-0.003						535	0					535	-0.004
536	-0.005						536	0.001					536	-0.002					536	0.001					536	-0.003						536	0					536	-0.004
537	-0.005						537	0.001					537	-0.002					537	0.002					537	-0.002						537	-0.001					537	-0.004
538	-0.006						538	0.001					538	-0.002					538	0.002					538	-0.002						538	-0.002					538	-0.004
539	-0.006						539	0.001					539	-0.002					539	0.002					539	-0.002						539	-0.003					539	-0.004
540	-0.007						540	0.001					540	-0.001					540	0.002					540	-0.001						540	-0.003					540	-0.004
541	-0.007						541	0.001					541	-0.001					541	0.002					541	-0.001						541	-0.004					541	-0.004
542	-0.008						542	0.002					542	-0.001					542	0.002					542	-0.001						542	-0.004					542	-0.004
543	-0.008						543	0.002					543	-0.001					543	0.003					543	0						543	-0.004					543	-0.004
544	-0.008						544	0.002					544	0					544	0.003					544	0						544	-0.004					544	-0.003
545	-0.009						545	0.002					545	0					545	0.003					545	0						545	-0.004					545	-0.003
546	-0.009						546	0.002					546	0					546	0.003					546	0						546	-0.004					546	-0.003
547	-0.009						547	0.002					547	0					547	0.002					547	0						547	-0.004					547	-0.003
548	-0.009						548	0.002					548	0					548	0.002					548	0						548	-0.004					548	-0.003
549	-0.01						549	0.002					549	0					549	0.002					549	0						549	-0.003					549	-0.002
550	-0.01						550	0.002					550	0					550	0.002					550	0.001						550	-0.003					550	-0.002
551	-0.01						551	0.002					551	0					551	0.002					551	0.001						551	-0.002					551	-0.002
552	-0.011						552	0.002					552	0.001					552	0.002					552	0.001						552	-0.001					552	-0.001
553	-0.011						553	0.002					553	0.001					553	0.001					553	0.001						553	-0.001					553	-0.001
554	-0.011						554	0.002					554	0.001					554	0.001					554	0.001						554	0					554	-0.001
555	-0.011						555	0.002					555	0.002					555	0					555	0.001						555	0					555	-0.001
556	-0.011						556	0.002					556	0.002					556	0					556	0.001						556	0					556	0
557	-0.01						557	0.002					557	0.002					557	-0.001					557	0.001						557	0					557	0
558	-0.01						558	0.002					558	0.002					558	-0.001					558	0.001						558	0					558	0
559	-0.01						559	0.002					559	0.002					559	-0.002					559	0.001						559	0					559	0
560	-0.01						560	0.001					560	0.002					560	-0.002					560	0.001						560	0					560	-0.001
561	-0.01						561	0.001					561	0.003					561	-0.002					561	0.001						561	0.001					561	-0.001
562	-0.01						562	0.001					562	0.003					562	-0.003					562	0.001						562	0.001					562	-0.001
563	-0.01						563	0.001					563	0.003					563	-0.003					563	0.001						563	0.001					563	-0.001
564	-0.01						564	0.001					564	0.003					564	-0.003					564	0.001						564	0.001					564	-0.001
565	-0.01						565	0.001					565	0.003					565	-0.003					565	0.001						565	0.001					565	-0.001
566	-0.01						566	0					566	0.003					566	-0.004					566	0						566	0.001					566	-0.002
567	-0.009						567	0					567	0.002					567	-0.004					567	0						567	0.001					567	-0.001
568	-0.009						568	0					568	0.002					568	-0.004					568	0						568	0.001					568	-0.001
569	-0.009						569	-0.001					569	0.002					569	-0.004					569	0						569	0.001					569	-0.002
570	-0.009						570	-0.001					570	0.002					570	-0.004					570	-0.001						570	0.001					570	-0.002
571	-0.009						571	-0.001					571	0.001					571	-0.005					571	-0.001						571	0.002					571	-0.002
572	-0.008						572	-0.001					572	0.001					572	-0.005					572	-0.002						572	0.002					572	-0.002
573	-0.008						573	-0.002					573	0.001					573	-0.005					573	-0.002						573	0.002					573	-0.002
574	-0.007						574	-0.002					574	0.001					574	-0.005					574	-0.002						574	0.003					574	-0.002
575	-0.007						575	-0.002					575	0.001					575	-0.005					575	-0.002						575	0.003					575	-0.002
576	-0.006						576	-0.003					576	0					576	-0.005					576	-0.002						576	0.003					576	-0.002
577	-0.006						577	-0.003					577	0					577	-0.005					577	-0.003						577	0.004					577	-0.002
578	-0.005						578	-0.003					578	0					578	-0.006					578	-0.003						578	0.005					578	-0.002
579	-0.004						579	-0.004					579	0					579	-0.006					579	-0.004						579	0.005					579	-0.002
580	-0.004						580	-0.004					580	0					580	-0.006					580	-0.004						580	0.006					580	-0.002
581	-0.003						581	-0.004					581	0.001					581	-0.006					581	-0.004						581	0.006					581	-0.002
582	-0.003						582	-0.004					582	0.001					582	-0.006					582	-0.004						582	0.006					582	-0.002
583	-0.002						583	-0.004					583	0.001					583	-0.005					583	-0.004						583	0.006					583	-0.002
584	-0.002						584	-0.004					584	0.002					584	-0.005					584	-0.004						584	0.007					584	-0.002
585	-0.001						585	-0.004					585	0.002					585	-0.005					585	-0.004						585	0.007					585	-0.002
586	-0.001						586	-0.003					586	0.003					586	-0.004					586	-0.004						586	0.007					586	-0.002
587	-0.001						587	-0.003					587	0.003					587	-0.004					587	-0.004						587	0.008					587	-0.002
588	-0.001						588	-0.003					588	0.003					588	-0.004					588	-0.004						588	0.008					588	-0.002
589	0						589	-0.003					589	0.003					589	-0.003					589	-0.004						589	0.008					589	-0.002
590	0						590	-0.002					590	0.003					590	-0.003					590	-0.004						590	0.008					590	-0.002
591	0						591	-0.002					591	0.004					591	-0.002					591	-0.004						591	0.008					591	-0.002
592	0.001						592	-0.001					592	0.004					592	-0.002					592	-0.004						592	0.009					592	-0.001
593	0.001						593	-0.001					593	0.004					593	-0.001					593	-0.004						593	0.009					593	-0.001
594	0.001						594	0					594	0.005					594	-0.001					594	-0.003						594	0.009					594	-0.001
595	0.002						595	0					595	0.005					595	0					595	-0.003						595	0.009					595	-0.001
596	0.002						596	0					596	0.005					596	0					596	-0.002						596	0.009					596	-0.001
597	0.002						597	0					597	0.006					597	0					597	-0.002						597	0.01					597	-0.001
598	0.002						598	0.001					598	0.006					598	0.001					598	-0.002						598	0.01					598	0
599	0.003						599	0.001					599	0.006					599	0.001					599	-0.002						599	0.01					599	0
600	0.003						600	0.002					600	0.006					600	0.002					600	-0.001						600	0.01					600	0
601	0.004						601	0.002					601	0.006					601	0.002					601	-0.001						601	0.01					601	0.001
602	0.004						602	0.002					602	0.006					602	0.003					602	-0.001						602	0.01					602	0.001
603	0.004						603	0.002					603	0.006					603	0.003					603	0						603	0.01					603	0.001
604	0.005						604	0.002					604	0.006					604	0.003					604	0						604	0.01					604	0.001
605	0.004						605	0.002					605	0.006					605	0.003					605	0						605	0.01					605	0.001
606	0.004						606	0.002					606	0.005					606	0.004					606	0.001						606	0.01					606	0.002
607	0.004						607	0.002					607	0.005					607	0.004					607	0.001						607	0.01					607	0.002
608	0.004						608	0.001					608	0.005					608	0.004					608	0.001						608	0.01					608	0.002
609	0.003						609	0.001					609	0.005					609	0.004					609	0.001						609	0.009					609	0.002
610	0.003						610	0.001					610	0.004					610	0.004					610	0.001						610	0.009					610	0.002
611	0.003						611	0.002					611	0.004					611	0.005					611	0.001						611	0.008					611	0.002
612	0.002						612	0.002					612	0.003					612	0.005					612	0.001						612	0.008					612	0.002
613	0.002						613	0.002					613	0.002					613	0.005					613	0.001						613	0.008					613	0.002
614	0.002						614	0.002					614	0.002					614	0.005					614	0.001						614	0.008					614	0.002
615	0.001						615	0.002					615	0.001					615	0.005					615	0						615	0.008					615	0.002
616	0.001						616	0.002					616	0.001					616	0.005					616	0						616	0.008					616	0.001
617	0.001						617	0.002					617	0.001					617	0.005					617	0						617	0.008					617	0.001
618	0.001						618	0.002					618	0.001					618	0.005					618	0						618	0.008					618	0.001
619	0						619	0.002					619	0					619	0.005					619	0						619	0.007					619	0.001
620	0						620	0.003					620	0					620	0.005					620	0						620	0.007					620	0.001
621	0						621	0.003					621	0					621	0.006					621	0						621	0.008					621	0.001
622	0						622	0.003					622	0					622	0.006					622	0						622	0.008					622	0.001
623	0						623	0.003					623	-0.001					623	0.006					623	0						623	0.008					623	0.002
624	0						624	0.003					624	-0.001					624	0.006					624	0						624	0.008					624	0.002
625	0						625	0.002					625	-0.001					625	0.006					625	-0.001						625	0.008					625	0.002
626	0						626	0.002					626	-0.001					626	0.006					626	-0.001						626	0.008					626	0.001
627	-0.001						627	0.002					627	-0.001					627	0.006					627	0						627	0.008					627	0.001
628	-0.001						628	0.001					628	-0.001					628	0.007					628	0						628	0.009					628	0.001
629	-0.001						629	0.001					629	-0.001					629	0.007					629	0.001						629	0.009					629	0.001
630	-0.001						630	0.001					630	0					630	0.007					630	0.001						630	0.009					630	0.001
631	-0.001						631	0					631	0					631	0.007					631	0.001						631	0.01					631	0
632	-0.001						632	0					632	0					632	0.007					632	0.001						632	0.01					632	0
633	-0.001						633	0					633	0					633	0.007					633	0.001						633	0.011					633	0
634	-0.001						634	0					634	0					634	0.007					634	0.001						634	0.011					634	0
635	-0.001						635	0					635	0.001					635	0.007					635	0.001						635	0.012					635	0
636	-0.002						636	0					636	0.001					636	0.007					636	0.001						636	0.012					636	0
637	-0.002						637	0					637	0.001					637	0.007					637	0.001						637	0.012					637	0
638	-0.002						638	0					638	0.001					638	0.006					638	0.001						638	0.013					638	0
639	-0.001						639	0					639	0.001					639	0.006					639	0.002						639	0.014					639	0
640	-0.001						640	0					640	0.002					640	0.006					640	0.002						640	0.014					640	0
641	0						641	-0.001					641	0.002					641	0.006					641	0.002						641	0.015					641	0
642	0						642	-0.001					642	0.002					642	0.006					642	0.001						642	0.014					642	0
643	0						643	-0.001					643	0.002					643	0.005					643	0.001						643	0.014					643	0
644	0.001						644	-0.001					644	0.003					644	0.005					644	0.001						644	0.014					644	0
645	0.001						645	-0.001					645	0.002					645	0.004					645	0						645	0.013					645	0.001
646	0.001						646	-0.001					646	0.002					646	0.004					646	0						646	0.012					646	0.001
647	0.001						647	-0.001					647	0.002					647	0.003					647	0						647	0.012					647	0.001
648	0						648	-0.001					648	0.002					648	0.003					648	0						648	0.011					648	0.001
649	0						649	-0.001					649	0.002					649	0.003					649	0						649	0.011					649	0.001
650	0						650	-0.002					650	0.001					650	0.002					650	0						650	0.01					650	0.001
651	0						651	-0.002					651	0.001					651	0.002					651	0						651	0.009					651	0.001
652	0						652	-0.002					652	0.001					652	0.001					652	0						652	0.007					652	0.001
653	0						653	-0.002					653	0					653	0.001					653	-0.001						653	0.006					653	0.001
654	0						654	-0.002					654	0					654	0.001					654	-0.001						654	0.005					654	0.001
655	0						655	-0.002					655	0					655	0					655	-0.001						655	0.004					655	0.001
656	0						656	-0.002					656	0					656	0					656	-0.001						656	0.003					656	0.001
657	-0.001						657	-0.001					657	0					657	0					657	0						657	0.002					657	0.001
658	-0.001						658	-0.001					658	0					658	0					658	0						658	0.001					658	0.002
659	-0.001						659	-0.001					659	0					659	0					659	0						659	0.001					659	0.002
660	-0.001						660	0					660	0					660	0					660	0						660	0					660	0.002
661	-0.002						661	0					661	0					661	0					661	0						661	-0.001					661	0.002
662	-0.002						662	0					662	-0.001					662	0					662	0						662	-0.003					662	0.001
663	-0.002						663	0					663	-0.001					663	0					663	-0.001						663	-0.004					663	0.001
664	-0.003						664	0					664	-0.002					664	-0.001					664	-0.001						664	-0.005					664	0.001
665	-0.003						665	0					665	-0.002					665	-0.001					665	-0.001						665	-0.006					665	0.001
666	-0.003						666	0					666	-0.002					666	-0.001					666	-0.001						666	-0.007					666	0
667	-0.004						667	0					667	-0.003					667	-0.001					667	-0.001						667	-0.007					667	0
668	-0.004						668	0					668	-0.003					668	-0.002					668	-0.001						668	-0.008					668	0.001
669	-0.005						669	0					669	-0.004					669	-0.002					669	-0.002						669	-0.008					669	0.001
670	-0.005						670	-0.001					670	-0.005					670	-0.002					670	-0.002						670	-0.009					670	0.001
671	-0.006						671	-0.001					671	-0.006					671	-0.003					671	-0.003						671	-0.01					671	0
672	-0.006						672	-0.002					672	-0.007					672	-0.003					672	-0.003						672	-0.011					672	0
673	-0.006						673	-0.002					673	-0.009					673	-0.002					673	-0.003						673	-0.011					673	-0.001
674	-0.004						674	-0.003					674	-0.01					674	-0.001					674	-0.002						674	-0.011					674	-0.002
675	0						675	-0.002					675	-0.01					675	0.002					675	0.002						675	-0.01					675	-0.001
676	0.007						676	-0.001					676	-0.007					676	0.007					676	0.007						676	-0.007					676	0.003
677	0.018						677	0.002					677	-0.003					677	0.014					677	0.016						677	-0.001					677	0.009
678	0.031						678	0.007					678	0.003					678	0.024					678	0.028						678	0.006					678	0.019
679	0.048						679	0.013					679	0.012					679	0.035					679	0.043						679	0.014					679	0.031
680	0.066						680	0.02					680	0.021					680	0.048					680	0.06						680	0.023					680	0.047
681	0.087						681	0.028					681	0.032					681	0.061					681	0.08						681	0.033					681	0.065
682	0.108						682	0.036					682	0.043					682	0.075					682	0.102						682	0.044					682	0.084
683	0.131						683	0.044					683	0.054					683	0.089					683	0.126						683	0.055					683	0.104
684	0.155						684	0.053					684	0.066					684	0.103					684	0.151						684	0.066					684	0.125
685	0.18						685	0.061					685	0.078					685	0.118					685	0.177						685	0.077					685	0.147
686	0.205						686	0.07					686	0.091					686	0.133					686	0.204						686	0.088					686	0.169
687	0.23						687	0.079					687	0.103					687	0.147					687	0.231						687	0.099					687	0.191
688	0.255						688	0.088					688	0.116					688	0.16					688	0.258						688	0.11					688	0.214
689	0.278						689	0.096					689	0.127					689	0.172					689	0.283						689	0.12					689	0.235
690	0.299						690	0.103					690	0.137					690	0.182					690	0.306						690	0.127					690	0.254
691	0.316						691	0.109					691	0.145					691	0.19					691	0.325						691	0.133					691	0.27
692	0.329						692	0.114					692	0.15					692	0.194					692	0.341						692	0.136					692	0.283
693	0.338						693	0.116					693	0.152					693	0.196					693	0.353						693	0.137					693	0.291
694	0.344						694	0.116					694	0.152					694	0.195					694	0.362						694	0.136					694	0.296
695	0.346						695	0.116					695	0.151					695	0.193					695	0.366						695	0.134					695	0.296
696	0.347						696	0.114					696	0.148					696	0.189					696	0.368						696	0.13					696	0.294
697	0.345						697	0.112					697	0.145					697	0.185					697	0.367						697	0.126					697	0.289
698	0.341						698	0.109					698	0.141					698	0.179					698	0.363						698	0.121					698	0.282
699	0.336						699	0.106					699	0.136					699	0.173					699	0.357						699	0.115					699	0.274
700	0.329						700	0.103					700	0.131					700	0.167					700	0.349						700	0.109					700	0.264
701	0.321						701	0.099					701	0.125					701	0.159					701	0.339						701	0.103					701	0.254
702	0.312						702	0.095					702	0.119					702	0.152					702	0.328						702	0.096					702	0.242
703	0.301						703	0.091					703	0.113					703	0.145					703	0.317						703	0.09					703	0.231
704	0.291						704	0.087					704	0.107					704	0.138					704	0.305						704	0.084					704	0.219
705	0.28						705	0.083					705	0.101					705	0.131					705	0.292						705	0.078					705	0.207
706	0.269						706	0.079					706	0.096					706	0.124					706	0.28						706	0.072					706	0.195
707	0.258						707	0.075					707	0.091					707	0.118					707	0.267						707	0.067					707	0.184
708	0.247						708	0.071					708	0.086					708	0.111					708	0.254						708	0.062					708	0.172
709	0.236						709	0.068					709	0.082					709	0.105					709	0.242						709	0.057					709	0.162
710	0.225						710	0.065					710	0.077					710	0.1					710	0.229						710	0.052					710	0.151
711	0.214						711	0.061					711	0.073					711	0.094					711	0.217						711	0.048					711	0.141
712	0.204						712	0.058					712	0.07					712	0.089					712	0.206						712	0.044					712	0.132
713	0.194						713	0.056					713	0.066					713	0.085					713	0.195						713	0.04					713	0.123
714	0.184						714	0.053					714	0.063					714	0.081					714	0.184						714	0.037					714	0.114
715	0.175						715	0.05					715	0.06					715	0.077					715	0.173						715	0.033					715	0.106
716	0.166						716	0.048					716	0.058					716	0.074					716	0.163						716	0.03					716	0.099
717	0.158						717	0.046					717	0.056					717	0.071					717	0.153						717	0.028					717	0.092
718	0.15						718	0.044					718	0.054					718	0.068					718	0.144						718	0.025					718	0.086
719	0.142						719	0.041					719	0.053					719	0.065					719	0.136						719	0.023					719	0.08
720	0.135						720	0.04					720	0.051					720	0.062					720	0.128						720	0.021					720	0.074
721	0.128						721	0.038					721	0.049					721	0.06					721	0.12						721	0.019					721	0.069
722	0.121						722	0.036					722	0.048					722	0.057					722	0.113						722	0.018					722	0.064
723	0.115						723	0.034					723	0.047					723	0.055					723	0.106						723	0.016					723	0.06
724	0.109						724	0.032					724	0.046					724	0.054					724	0.099						724	0.015					724	0.056
725	0.103						725	0.031					725	0.045					725	0.052					725	0.093						725	0.014					725	0.053
726	0.098						726	0.029					726	0.044					726	0.05					726	0.087						726	0.013					726	0.049
727	0.092						727	0.028					727	0.044					727	0.048					727	0.082						727	0.012					727	0.046
728	0.087						728	0.026					728	0.043					728	0.046					728	0.077						728	0.011					728	0.043
729	0.082						729	0.025					729	0.042					729	0.044					729	0.072						729	0.011					729	0.04
730	0.078						730	0.024					730	0.041					730	0.043					730	0.068						730	0.01					730	0.037
731	0.074						731	0.023					731	0.04					731	0.041					731	0.064						731	0.009					731	0.035
732	0.07						732	0.022					732	0.039					732	0.039					732	0.06						732	0.009					732	0.032
733	0.065						733	0.021					733	0.038					733	0.037					733	0.057						733	0.009					733	0.03
734	0.061						734	0.02					734	0.037					734	0.035					734	0.053						734	0.009					734	0.028
735	0.058						735	0.019					735	0.036					735	0.034					735	0.05						735	0.008					735	0.026
736	0.054						736	0.019					736	0.035					736	0.032					736	0.047						736	0.008					736	0.025
737	0.051						737	0.018					737	0.034					737	0.031					737	0.045						737	0.008					737	0.023
738	0.048						738	0.017					738	0.033					738	0.029					738	0.042						738	0.007					738	0.021
739	0.045						739	0.017					739	0.032					739	0.028					739	0.041						739	0.007					739	0.02
740	0.042						740	0.016					740	0.031					740	0.026					740	0.039						740	0.007					740	0.018
741	0.04						741	0.015					741	0.03					741	0.025					741	0.037						741	0.007					741	0.017
742	0.037						742	0.014					742	0.029					742	0.024					742	0.035						742	0.006					742	0.016
743	0.035						743	0.014					743	0.028					743	0.022					743	0.034						743	0.006					743	0.015
744	0.033						744	0.013					744	0.027					744	0.021					744	0.033						744	0.006					744	0.014
745	0.031						745	0.013					745	0.026					745	0.02					745	0.032						745	0.006					745	0.013
746	0.029						746	0.012					746	0.025					746	0.019					746	0.03						746	0.006					746	0.013
747	0.027						747	0.012					747	0.024					747	0.018					747	0.029						747	0.006					747	0.012
748	0.026						748	0.011					748	0.023					748	0.018					748	0.028						748	0.006					748	0.012
749	0.024						749	0.011					749	0.022					749	0.017					749	0.028						749	0.006					749	0.011
750	0.023						750	0.011					750	0.021					750	0.016					750	0.027						750	0.006					750	0.01
751	0.022						751	0.011					751	0.021					751	0.016					751	0.026						751	0.006					751	0.01
752	0.021						752	0.011					752	0.02					752	0.015					752	0.025						752	0.006					752	0.009
753	0.02						753	0.011					753	0.019					753	0.014					753	0.024						753	0.006					753	0.009
754	0.019						754	0.01					754	0.018					754	0.013					754	0.023						754	0.006					754	0.009
755	0.018						755	0.01					755	0.017					755	0.013					755	0.022						755	0.005					755	0.009
756	0.017						756	0.01					756	0.016					756	0.012					756	0.021						756	0.005					756	0.008
757	0.016						757	0.01					757	0.015					757	0.012					757	0.02						757	0.005					757	0.008
758	0.016						758	0.009					758	0.014					758	0.011					758	0.019						758	0.005					758	0.008
759	0.015						759	0.009					759	0.013					759	0.011					759	0.018						759	0.005					759	0.008
760	0.014						760	0.009					760	0.012					760	0.01					760	0.017						760	0.004					760	0.007
761	0.013						761	0.009					761	0.012					761	0.009					761	0.016						761	0.004					761	0.007
762	0.012						762	0.009					762	0.011					762	0.008					762	0.015						762	0.004					762	0.006
763	0.012						763	0.009					763	0.01					763	0.008					763	0.014						763	0.003					763	0.006
764	0.011						764	0.008					764	0.009					764	0.007					764	0.013						764	0.003					764	0.005
765	0.01						765	0.008					765	0.008					765	0.006					765	0.012						765	0.003					765	0.005
766	0.009						766	0.007					766	0.007					766	0.006					766	0.011						766	0.002					766	0.005
767	0.008						767	0.007					767	0.007					767	0.005					767	0.01						767	0.002					767	0.004
768	0.007						768	0.007					768	0.006					768	0.005					768	0.009						768	0.002					768	0.004
769	0.006						769	0.007					769	0.005					769	0.004					769	0.008						769	0.002					769	0.004
770	0.005						770	0.007					770	0.005					770	0.004					770	0.008						770	0.002					770	0.003
771	0.004						771	0.007					771	0.004					771	0.003					771	0.007						771	0.002					771	0.003
772	0.003						772	0.007					772	0.004					772	0.002					772	0.006						772	0.002					772	0.002
773	0.002						773	0.007					773	0.003					773	0.002					773	0.005						773	0.002					773	0.002
774	0.001						774	0.007					774	0.003					774	0.001					774	0.004						774	0.001					774	0.002
775	0						775	0.007					775	0.003					775	0.001					775	0.003						775	0.001					775	0.001
776	-0.001						776	0.007					776	0.002					776	0.001					776	0.002						776	0.001					776	0.001
777	-0.002						777	0.007					777	0.002					777	0.001					777	0.001						777	0.001					777	0.001
778	-0.003						778	0.007					778	0.002					778	0.001					778	0.001						778	0.001					778	0.001
779	-0.003						779	0.007					779	0.002					779	0					779	0						779	0.001					779	0.001
780	-0.004						780	0.007					780	0.001					780	0					780	-0.001						780	0.001					780	0.001
781	-0.005						781	0.007					781	0.001					781	0					781	-0.002						781	0.001					781	0.001
782	-0.005						782	0.007					782	0.002					782	0					782	-0.002						782	0.001					782	0.001
783	-0.005						783	0.008					783	0.002					783	0.001					783	-0.003						783	0.001					783	0.001
784	-0.005						784	0.008					784	0.002					784	0.001					784	-0.004						784	0.001					784	0.001
785	-0.005						785	0.008					785	0.002					785	0.002					785	-0.004						785	0.001					785	0.001
786	-0.004						786	0.008					786	0.002					786	0.002					786	-0.004						786	0					786	0.001
787	-0.004						787	0.008					787	0.002					787	0.003					787	-0.004						787	0					787	0.001
788	-0.004						788	0.008					788	0.002					788	0.003					788	-0.004						788	0					788	0.001
789	-0.004						789	0.008					789	0.002					789	0.004					789	-0.004						789	0					789	0.002
790	-0.004						790	0.008					790	0.002					790	0.004					790	-0.004						790	0					790	0.002
791	-0.004						791	0.009					791	0.001					791	0.004					791	-0.004						791	0					791	0.002
792	-0.004						792	0.009					792	0.001					792	0.004					792	-0.005						792	0					792	0.002
793	-0.004						793	0.008					793	0.001					793	0.005					793	-0.005						793	0					793	0.002
794	-0.004						794	0.009					794	0.001					794	0.005					794	-0.005						794	0					794	0.002
795	-0.005						795	0.009					795	0.001					795	0.005					795	-0.005						795	-0.001					795	0.002
796	-0.005						796	0.009					796	0					796	0.005					796	-0.005						796	-0.001					796	0.002
797	-0.005						797	0.009					797	0					797	0.004					797	-0.005						797	-0.001					797	0.002
798	-0.006						798	0.008					798	-0.001					798	0.004					798	-0.005						798	-0.002					798	0.002
799	-0.006						799	0.008					799	-0.001					799	0.004					799	-0.005						799	-0.002					799	0.002
800	-0.006						800	0.008					800	-0.001					800	0.004					800	-0.005						800	-0.003					800	0.002
801	-0.006						801	0.008					801	-0.001					801	0.004					801	-0.006						801	-0.003					801	0.002
802	-0.006						802	0.008					802	-0.002					802	0.003					802	-0.006						802	-0.003					802	0.002
803	-0.006						803	0.008					803	-0.002					803	0.003					803	-0.006						803	-0.003					803	0.002
804	-0.006						804	0.008					804	-0.002					804	0.003					804	-0.006						804	-0.004					804	0.002
805	-0.006						805	0.007					805	-0.002					805	0.002					805	-0.006						805	-0.004					805	0.002
806	-0.006						806	0.007					806	-0.002					806	0.002					806	-0.006						806	-0.004					806	0.002
807	-0.006						807	0.007					807	-0.003					807	0.002					807	-0.006						807	-0.004					807	0.002
808	-0.005						808	0.007					808	-0.003					808	0.002					808	-0.006						808	-0.004					808	0.002
809	-0.005						809	0.007					809	-0.003					809	0.002					809	-0.007						809	-0.004					809	0.002
810	-0.005						810	0.006					810	-0.004					810	0.002					810	-0.007						810	-0.004					810	0.002
811	-0.004						811	0.006					811	-0.004					811	0.001					811	-0.007						811	-0.004					811	0.002
812	-0.004						812	0.006					812	-0.004					812	0.001					812	-0.007						812	-0.004					812	0.002
813	-0.004						813	0.006					813	-0.004					813	0.001					813	-0.007						813	-0.004					813	0.002
814	-0.004						814	0.006					814	-0.004					814	0.001					814	-0.008						814	-0.003					814	0.001
815	-0.004						815	0.006					815	-0.004					815	0.001					815	-0.008						815	-0.003					815	0.001
816	-0.005						816	0.006					816	-0.005					816	0.001					816	-0.008						816	-0.003					816	0.001
817	-0.005						817	0.006					817	-0.005					817	0.001					817	-0.008						817	-0.003					817	0.001
818	-0.005						818	0.006					818	-0.005					818	0.001					818	-0.008						818	-0.002					818	0.001
819	-0.005						819	0.006					819	-0.005					819	0.001					819	-0.008						819	-0.002					819	0.001
820	-0.005						820	0.006					820	-0.005					820	0					820	-0.008						820	-0.002					820	0.001
821	-0.006						821	0.006					821	-0.005					821	0					821	-0.008						821	-0.001					821	0.001
822	-0.006						822	0.006					822	-0.005					822	0					822	-0.008						822	-0.001					822	0.001
823	-0.006						823	0.006					823	-0.005					823	0					823	-0.008						823	-0.001					823	0.001
824	-0.006						824	0.006					824	-0.005					824	0					824	-0.008						824	-0.001					824	0.001
825	-0.007						825	0.006					825	-0.005					825	-0.001					825	-0.007						825	-0.001					825	0.001
826	-0.007						826	0.006					826	-0.005					826	-0.001					826	-0.007						826	-0.001					826	0.001
827	-0.007						827	0.006					827	-0.005					827	-0.002					827	-0.007						827	-0.001					827	0.001
828	-0.008						828	0.005					828	-0.005					828	-0.002					828	-0.007						828	-0.001					828	0.002
829	-0.008						829	0.005					829	-0.005					829	-0.002					829	-0.007						829	-0.001					829	0.002
830	-0.008						830	0.005					830	-0.005					830	-0.003					830	-0.008						830	-0.001					830	0.002
831	-0.008						831	0.005					831	-0.005					831	-0.003					831	-0.007						831	-0.001					831	0.002
832	-0.008						832	0.004					832	-0.005					832	-0.003					832	-0.007						832	-0.001					832	0.002
833	-0.007						833	0.004					833	-0.005					833	-0.003					833	-0.007						833	-0.001					833	0.001
834	-0.007						834	0.004					834	-0.005					834	-0.003					834	-0.007						834	-0.002					834	0.001
835	-0.007						835	0.004					835	-0.005					835	-0.003					835	-0.007						835	-0.002					835	0.001
836	-0.007						836	0.003					836	-0.005					836	-0.004					836	-0.007						836	-0.002					836	0.001
837	-0.006						837	0.003					837	-0.005					837	-0.004					837	-0.007						837	-0.002					837	0.001
838	-0.006						838	0.002					838	-0.005					838	-0.004					838	-0.006						838	-0.003					838	0.001
839	-0.006						839	0.002					839	-0.005					839	-0.004					839	-0.006						839	-0.003					839	0.001
840	-0.006						840	0.002					840	-0.005					840	-0.004					840	-0.005						840	-0.003					840	0.001
841	-0.006						841	0.001					841	-0.005					841	-0.004					841	-0.005						841	-0.003					841	0.001
842	-0.006						842	0.001					842	-0.005					842	-0.004					842	-0.004						842	-0.003					842	0
843	-0.005						843	0.001					843	-0.005					843	-0.004					843	-0.003						843	-0.003					843	0
844	-0.005						844	0.001					844	-0.004					844	-0.004					844	-0.003						844	-0.004					844	0
845	-0.005						845	0.001					845	-0.004					845	-0.004					845	-0.003						845	-0.004					845	0
846	-0.005						846	0.001					846	-0.004					846	-0.004					846	-0.002						846	-0.004					846	0
847	-0.004						847	0.001					847	-0.004					847	-0.004					847	-0.002						847	-0.004					847	0
848	-0.004						848	0.001					848	-0.004					848	-0.004					848	-0.001						848	-0.005					848	0
849	-0.004						849	0.001					849	-0.004					849	-0.004					849	-0.001						849	-0.005					849	0
850	-0.004						850	0.001					850	-0.004					850	-0.004					850	0						850	-0.005					850	0
851	-0.004						851	0.001					851	-0.003					851	-0.004					851	0						851	-0.005					851	0
852	-0.004						852	0.001					852	-0.003					852	-0.004					852	0						852	-0.006					852	0
853	-0.004						853	0.002					853	-0.003					853	-0.004					853	0						853	-0.006					853	0
854	-0.004						854	0.002					854	-0.003					854	-0.004					854	0						854	-0.006					854	0
855	-0.004						855	0.001					855	-0.003					855	-0.004					855	0						855	-0.006					855	0
856	-0.004						856	0.001					856	-0.003					856	-0.004					856	-0.001						856	-0.006					856	0
857	-0.004						857	0.001					857	-0.003					857	-0.004					857	-0.001						857	-0.006					857	0
858	-0.004						858	0.001					858	-0.003					858	-0.004					858	-0.001						858	-0.006					858	0
859	-0.004						859	0.001					859	-0.003					859	-0.004					859	-0.001						859	-0.007					859	0
860	-0.004						860	0					860	-0.003					860	-0.003					860	0						860	-0.007					860	0
861	-0.004						861	0					861	-0.003					861	-0.003					861	0						861	-0.007					861	0
862	-0.005						862	0					862	-0.003					862	-0.003					862	0						862	-0.008					862	0
863	-0.005						863	0					863	-0.003					863	-0.003					863	0						863	-0.008					863	0
864	-0.005						864	0					864	-0.004					864	-0.003					864	0						864	-0.008					864	0
865	-0.005						865	0					865	-0.004					865	-0.003					865	-0.001						865	-0.007					865	-0.001
866	-0.005						866	0					866	-0.004					866	-0.003					866	-0.001						866	-0.007					866	-0.001
867	-0.005						867	0					867	-0.004					867	-0.003					867	-0.001						867	-0.007					867	-0.001
868	-0.006						868	0					868	-0.004					868	-0.002					868	-0.001						868	-0.007					868	-0.001
869	-0.006						869	0					869	-0.003					869	-0.002					869	0						869	-0.007					869	-0.001
870	-0.007						870	0					870	-0.003					870	-0.002					870	0						870	-0.007					870	-0.001
871	-0.007						871	0					871	-0.003					871	-0.002					871	0.001						871	-0.007					871	-0.001
872	-0.007						872	0					872	-0.002					872	-0.001					872	0.001						872	-0.007					872	-0.001
873	-0.007						873	0					873	-0.002					873	-0.001					873	0.001						873	-0.006					873	-0.001
874	-0.008						874	0					874	-0.002					874	-0.001					874	0.001						874	-0.005					874	-0.001
875	-0.008						875	0					875	-0.002					875	-0.001					875	0.002						875	-0.004					875	-0.001
876	-0.008						876	0					876	-0.001					876	-0.001					876	0.002						876	-0.004					876	-0.001
877	-0.008						877	0					877	-0.001					877	-0.001					877	0.002						877	-0.003					877	-0.002
878	-0.008						878	0					878	-0.001					878	-0.001					878	0.002						878	-0.002					878	-0.002
879	-0.008						879	0					879	0					879	-0.001					879	0.002						879	-0.001					879	-0.002
880	-0.009						880	-0.001					880	0					880	-0.001					880	0.002						880	-0.001					880	-0.002
881	-0.009						881	-0.001					881	0					881	-0.001					881	0.002						881	0					881	-0.002
882	-0.009						882	-0.001					882	0					882	-0.001					882	0.003						882	0.001					882	-0.002
883	-0.009						883	-0.001					883	-0.001					883	-0.001					883	0.003						883	0.001					883	-0.002
884	-0.009						884	-0.001					884	-0.001					884	-0.001					884	0.003						884	0.002					884	-0.003
885	-0.008						885	-0.001					885	-0.001					885	-0.002					885	0.003						885	0.002					885	-0.003
886	-0.008						886	-0.001					886	-0.001					886	-0.002					886	0.002						886	0.002					886	-0.003
887	-0.008						887	-0.002					887	-0.002					887	-0.002					887	0.002						887	0.003					887	-0.003
888	-0.007						888	-0.002					888	-0.002					888	-0.002					888	0.001						888	0.002					888	-0.003
889	-0.007						889	-0.002					889	-0.002					889	-0.002					889	0.001						889	0.002					889	-0.003
890	-0.006						890	-0.002					890	-0.003					890	-0.002					890	0.001						890	0.002					890	-0.003
891	-0.006						891	-0.002					891	-0.003					891	-0.003					891	0.001						891	0.002					891	-0.003
892	-0.005						892	-0.002					892	-0.004					892	-0.003					892	0						892	0.001					892	-0.003
893	-0.005						893	-0.002					893	-0.004					893	-0.003					893	0						893	0.001					893	-0.002
894	-0.004						894	-0.002					894	-0.005					894	-0.003					894	0						894	0.001					894	-0.002
895	-0.003						895	-0.002					895	-0.005					895	-0.003					895	0						895	0					895	-0.002
896	-0.003						896	-0.001					896	-0.005					896	-0.003					896	0						896	0					896	-0.001
897	-0.003						897	-0.001					897	-0.005					897	-0.003					897	0						897	0					897	-0.001
898	-0.002						898	-0.001					898	-0.005					898	-0.003					898	0						898	-0.001					898	-0.001
899	-0.002						899	0					899	-0.005					899	-0.002					899	0.001						899	-0.001					899	0
900	-0.002						900	0					900	-0.005					900	-0.002					900	0.001						900	-0.001					900	0
901	-0.001						901	0					901	-0.005					901	-0.002					901	0.001						901	-0.001					901	0
902	-0.001						902	0.001					902	-0.005					902	-0.002					902	0.002						902	-0.001					902	0
903	-0.001						903	0.001					903	-0.005					903	-0.002					903	0.002						903	-0.001					903	0
904	-0.001						904	0.001					904	-0.006					904	-0.002					904	0.002						904	-0.001					904	0
905	-0.001						905	0					905	-0.006					905	-0.002					905	0.002						905	-0.002					905	0
906	-0.001						906	0					906	-0.006					906	-0.002					906	0.003						906	-0.002					906	0
907	-0.001						907	0					907	-0.006					907	-0.003					907	0.003						907	-0.002					907	0
908	-0.001						908	0					908	-0.005					908	-0.003					908	0.003						908	-0.002					908	0
909	-0.001						909	0					909	-0.005					909	-0.004					909	0.003						909	-0.002					909	0
910	-0.002						910	0					910	-0.005					910	-0.004					910	0.003						910	-0.002					910	0
911	-0.002						911	0					911	-0.005					911	-0.005					911	0.003						911	-0.002					911	0
912	-0.002						912	0					912	-0.005					912	-0.005					912	0.003						912	-0.001					912	-0.001
913	-0.002						913	-0.001					913	-0.006					913	-0.005					913	0.003						913	-0.001					913	-0.001
914	-0.002						914	-0.001					914	-0.006					914	-0.005					914	0.003						914	-0.001					914	-0.001
915	-0.002						915	-0.001					915	-0.006					915	-0.006					915	0.003						915	-0.001					915	-0.001
916	-0.002						916	-0.001					916	-0.006					916	-0.006					916	0.002						916	-0.001					916	-0.002
917	-0.002						917	-0.001					917	-0.006					917	-0.006					917	0.002						917	-0.001					917	-0.002
918	-0.002						918	-0.001					918	-0.006					918	-0.005					918	0.002						918	-0.001					918	-0.002
919	-0.002						919	-0.001					919	-0.006					919	-0.005					919	0.001						919	-0.001					919	-0.002
920	-0.002						920	-0.001					920	-0.005					920	-0.005					920	0.001						920	-0.001					920	-0.001
921	-0.002						921	0					921	-0.005					921	-0.004					921	0.001						921	-0.001					921	-0.001
922	-0.002						922	0					922	-0.005					922	-0.003					922	0						922	-0.001					922	-0.001
923	-0.001						923	0					923	-0.004					923	-0.002					923	0						923	0					923	-0.001
924	-0.001						924	0					924	-0.004					924	-0.001					924	-0.001						924	0					924	-0.002
925	-0.001						925	0					925	-0.004					925	0					925	-0.001						925	0					925	-0.002
926	0						926	0					926	-0.004					926	0.001					926	-0.002						926	0					926	-0.002
927	0						927	0					927	-0.003					927	0.002					927	-0.002						927	0					927	-0.002
928	0						928	0					928	-0.003					928	0.003					928	-0.002						928	0					928	-0.002
929	0.001						929	0					929	-0.002					929	0.004					929	-0.002						929	0					929	-0.001
930	0.001						930	0					930	-0.002					930	0.005					930	-0.003						930	0					930	-0.001
931	0						931	0					931	-0.001					931	0.005					931	-0.003						931	0					931	-0.001
932	0						932	0					932	-0.001					932	0.006					932	-0.003						932	0					932	-0.001
933	0						933	0					933	-0.001					933	0.007					933	-0.003						933	0.001					933	-0.001
934	0						934	0					934	0					934	0.007					934	-0.003						934	0.001					934	-0.001
935	0.001						935	0					935	0					935	0.007					935	-0.003						935	0.001					935	-0.001
936	0.001						936	0					936	0					936	0.008					936	-0.003						936	0.002					936	-0.001
937	0.001						937	0					937	0					937	0.008					937	-0.003						937	0.002					937	0
938	0						938	0					938	0					938	0.008					938	-0.003						938	0.002					938	0
939	0						939	0					939	0					939	0.008					939	-0.003						939	0.002					939	0
940	0						940	0					940	0					940	0.007					940	-0.004						940	0.001					940	0.001
941	0						941	0					941	0					941	0.007					941	-0.004						941	0.001					941	0.001
942	0						942	0					942	0					942	0.007					942	-0.004						942	0.001					942	0.001
943	0						943	0.001					943	-0.001					943	0.006					943	-0.004						943	0.001					943	0.001
944	0						944	0.001					944	-0.002					944	0.005					944	-0.005						944	0.001					944	0.001
945	0						945	0.001					945	-0.002					945	0.005					945	-0.005						945	0.001					945	0.001
946	0						946	0.001					946	-0.002					946	0.004					946	-0.005						946	0.001					946	0.001
947	0						947	0.001					947	-0.002					947	0.004					947	-0.005						947	0.001					947	0.001
948	0						948	0.001					948	-0.002					948	0.003					948	-0.005						948	0.001					948	0.001
949	0						949	0.001					949	-0.001					949	0.003					949	-0.004						949	0.001					949	0.001
950	0						950	0.001					950	-0.001					950	0.002					950	-0.004						950	0.001					950	0.001
951	-0.001						951	0.001					951	-0.001					951	0.002					951	-0.004						951	0					951	0.001
952	0						952	0.001					952	-0.001					952	0.001					952	-0.004						952	0					952	0.001
953	0						953	0.001					953	-0.001					953	0.001					953	-0.003						953	0					953	0
954	0						954	0					954	-0.001					954	0.001					954	-0.003						954	-0.001					954	0
955	0						955	0					955	-0.001					955	0					955	-0.002						955	-0.001					955	0
956	0						956	0					956	-0.001					956	0					956	-0.002						956	-0.001					956	0
957	0						957	0					957	-0.001					957	0					957	-0.002						957	-0.001					957	0
958	0						958	-0.001					958	0					958	0					958	-0.001						958	-0.002					958	0
959	0.001						959	-0.001					959	0					959	0					959	-0.001						959	-0.002					959	0
960	0.001						960	-0.001					960	0					960	0					960	0						960	-0.003					960	0
961	0.001						961	-0.001					961	0					961	0					961	0						961	-0.003					961	0
962	0						962	-0.002					962	-0.001					962	0					962	0						962	-0.004					962	0
963	0						963	-0.002					963	-0.002					963	0					963	0.001						963	-0.005					963	0
964	0						964	-0.002					964	-0.002					964	0					964	0.001						964	-0.005					964	0
965	-0.001						965	-0.002					965	-0.003					965	-0.001					965	0.001						965	-0.005					965	0
966	-0.001						966	-0.002					966	-0.004					966	-0.001					966	0.001						966	-0.006					966	0
967	-0.001						967	-0.002					967	-0.004					967	-0.001					967	0.001						967	-0.006					967	0
968	-0.001						968	-0.001					968	-0.004					968	-0.001					968	0						968	-0.007					968	0
969	-0.002						969	-0.001					969	-0.004					969	-0.002					969	0						969	-0.007					969	0
970	-0.002						970	-0.002					970	-0.005					970	-0.002					970	0						970	-0.007					970	0
971	-0.003						971	-0.002					971	-0.006					971	-0.002					971	0						971	-0.008					971	-0.001
972	-0.003						972	-0.002					972	-0.007					972	-0.003					972	0						972	-0.008					972	-0.002
973	-0.003						973	-0.003					973	-0.007					973	-0.003					973	0.001						973	-0.008					973	-0.003
974	-0.001						974	-0.003					974	-0.008					974	-0.002					974	0.002						974	-0.007					974	-0.003
975	0.003						975	-0.003					975	-0.007					975	0.001					975	0.006						975	-0.006					975	-0.002
976	0.009						976	-0.001					976	-0.004					976	0.006					976	0.012						976	-0.003					976	0.001
977	0.019						977	0.002					977	0.002					977	0.013					977	0.021						977	0.002					977	0.006
978	0.032						978	0.006					978	0.009					978	0.022					978	0.034						978	0.009					978	0.015
979	0.047						979	0.011					979	0.018					979	0.034					979	0.048						979	0.017					979	0.026
980	0.065						980	0.018					980	0.028					980	0.046					980	0.066						980	0.027					980	0.039
981	0.084						981	0.025					981	0.038					981	0.059					981	0.085						981	0.037					981	0.055
982	0.104						982	0.033					982	0.05					982	0.073					982	0.106						982	0.047					982	0.072
983	0.126						983	0.041					983	0.061					983	0.087					983	0.129						983	0.058					983	0.091
984	0.148						984	0.049					984	0.073					984	0.101					984	0.152						984	0.069					984	0.111
985	0.171						985	0.057					985	0.085					985	0.115					985	0.177						985	0.079					985	0.131
986	0.194						986	0.065					986	0.097					986	0.13					986	0.202						986	0.09					986	0.152
987	0.217						987	0.073					987	0.11					987	0.144					987	0.227						987	0.101					987	0.173
988	0.24						988	0.081					988	0.122					988	0.157					988	0.251						988	0.111					988	0.193
989	0.262						989	0.089					989	0.133					989	0.169					989	0.274						989	0.12					989	0.213
990	0.28						990	0.096					990	0.143					990	0.179					990	0.295						990	0.127					990	0.231
991	0.296						991	0.101					991	0.15					991	0.185					991	0.312						991	0.133					991	0.246
992	0.307						992	0.104					992	0.154					992	0.189					992	0.326						992	0.135					992	0.258
993	0.315						993	0.106					993	0.155					993	0.19					993	0.335						993	0.136					993	0.267
994	0.319						994	0.106					994	0.155					994	0.188					994	0.342						994	0.135					994	0.271
995	0.321						995	0.105					995	0.152					995	0.185					995	0.345						995	0.132					995	0.273
996	0.32						996	0.103					996	0.149					996	0.181					996	0.345						996	0.127					996	0.272
997	0.317						997	0.101					997	0.145					997	0.175					997	0.342						997	0.122					997	0.268
998	0.313						998	0.097					998	0.14					998	0.169					998	0.338						998	0.116					998	0.262
999	0.307						999	0.093					999	0.134					999	0.163					999	0.331						999	0.11					999	0.254
1000	0.3						1000	0.089					1000	0.129					1000	0.156					1000	0.323						1000	0.104					1000	0.246
1001	0.292						1001	0.085					1001	0.123					1001	0.148					1001	0.313						1001	0.098					1001	0.236
1002	0.283						1002	0.081					1002	0.117					1002	0.14					1002	0.303						1002	0.091					1002	0.226
1003	0.272						1003	0.077					1003	0.111					1003	0.132					1003	0.291						1003	0.084					1003	0.216
1004	0.262						1004	0.073					1004	0.105					1004	0.125					1004	0.279						1004	0.078					1004	0.205
1005	0.251						1005	0.068					1005	0.099					1005	0.117					1005	0.267						1005	0.072					1005	0.194
1006	0.24						1006	0.064					1006	0.094					1006	0.111					1006	0.254						1006	0.066					1006	0.183
1007	0.23						1007	0.06					1007	0.089					1007	0.104					1007	0.242						1007	0.06					1007	0.173
1008	0.22						1008	0.056					1008	0.084					1008	0.098					1008	0.23						1008	0.055					1008	0.162
1009	0.209						1009	0.053					1009	0.08					1009	0.092					1009	0.218						1009	0.051					1009	0.152
1010	0.199						1010	0.049					1010	0.077					1010	0.087					1010	0.206						1010	0.046					1010	0.142
1011	0.19						1011	0.046					1011	0.074					1011	0.081					1011	0.195						1011	0.042					1011	0.133
1012	0.18						1012	0.043					1012	0.071					1012	0.077					1012	0.184						1012	0.039					1012	0.125
1013	0.171						1013	0.039					1013	0.068					1013	0.072					1013	0.173						1013	0.036					1013	0.116
1014	0.162						1014	0.037					1014	0.065					1014	0.068					1014	0.163						1014	0.033					1014	0.109
1015	0.153						1015	0.034					1015	0.062					1015	0.065					1015	0.154						1015	0.03					1015	0.101
1016	0.145						1016	0.031					1016	0.059					1016	0.061					1016	0.144						1016	0.028					1016	0.094
1017	0.137						1017	0.029					1017	0.057					1017	0.058					1017	0.135						1017	0.026					1017	0.087
1018	0.129						1018	0.027					1018	0.054					1018	0.056					1018	0.127						1018	0.024					1018	0.081
1019	0.122						1019	0.025					1019	0.052					1019	0.053					1019	0.119						1019	0.023					1019	0.076
1020	0.115						1020	0.024					1020	0.051					1020	0.051					1020	0.112						1020	0.021					1020	0.071
1021	0.109						1021	0.022					1021	0.049					1021	0.049					1021	0.106						1021	0.02					1021	0.066
1022	0.102						1022	0.021					1022	0.048					1022	0.048					1022	0.099						1022	0.019					1022	0.062
1023	0.096						1023	0.02					1023	0.046					1023	0.046					1023	0.093						1023	0.018					1023	0.058
1024	0.091						1024	0.019					1024	0.045					1024	0.045					1024	0.088						1024	0.018					1024	0.054
1025	0.085						1025	0.018					1025	0.044					1025	0.044					1025	0.083						1025	0.018					1025	0.051
1026	0.08						1026	0.017					1026	0.042					1026	0.043					1026	0.078						1026	0.017					1026	0.048
1027	0.076						1027	0.016					1027	0.041					1027	0.043					1027	0.074						1027	0.017					1027	0.045
1028	0.071						1028	0.015					1028	0.04					1028	0.042					1028	0.07						1028	0.017					1028	0.042
1029	0.067						1029	0.015					1029	0.039					1029	0.042					1029	0.066						1029	0.017					1029	0.04
1030	0.063						1030	0.014					1030	0.038					1030	0.041					1030	0.062						1030	0.016					1030	0.037
1031	0.06						1031	0.014					1031	0.037					1031	0.041					1031	0.059						1031	0.016					1031	0.035
1032	0.056						1032	0.014					1032	0.036					1032	0.041					1032	0.056						1032	0.016					1032	0.033
1033	0.053						1033	0.014					1033	0.036					1033	0.04					1033	0.054						1033	0.015					1033	0.031
1034	0.05						1034	0.013					1034	0.035					1034	0.04					1034	0.051						1034	0.015					1034	0.029
1035	0.047						1035	0.013					1035	0.034					1035	0.04					1035	0.049						1035	0.014					1035	0.027
1036	0.044						1036	0.012					1036	0.033					1036	0.04					1036	0.047						1036	0.014					1036	0.025
1037	0.041						1037	0.011					1037	0.032					1037	0.039					1037	0.045						1037	0.013					1037	0.023
1038	0.039						1038	0.011					1038	0.031					1038	0.039					1038	0.043						1038	0.013					1038	0.022
1039	0.036						1039	0.01					1039	0.03					1039	0.039					1039	0.041						1039	0.012					1039	0.021
1040	0.034						1040	0.01					1040	0.029					1040	0.038					1040	0.04						1040	0.012					1040	0.019
1041	0.032						1041	0.01					1041	0.029					1041	0.038					1041	0.038						1041	0.011					1041	0.018
1042	0.029						1042	0.01					1042	0.028					1042	0.037					1042	0.036						1042	0.01					1042	0.017
1043	0.027						1043	0.01					1043	0.028					1043	0.036					1043	0.035						1043	0.009					1043	0.016
1044	0.025						1044	0.009					1044	0.027					1044	0.035					1044	0.033						1044	0.009					1044	0.015
1045	0.022						1045	0.009					1045	0.027					1045	0.035					1045	0.032						1045	0.008					1045	0.015
1046	0.021						1046	0.008					1046	0.026					1046	0.034					1046	0.031						1046	0.008					1046	0.014
1047	0.019						1047	0.008					1047	0.025					1047	0.033					1047	0.03						1047	0.008					1047	0.014
1048	0.017						1048	0.007					1048	0.025					1048	0.032					1048	0.028						1048	0.007					1048	0.013
1049	0.016						1049	0.007					1049	0.024					1049	0.031					1049	0.027						1049	0.007					1049	0.013
1050	0.015						1050	0.007					1050	0.023					1050	0.03					1050	0.026						1050	0.007					1050	0.012
1051	0.013						1051	0.007					1051	0.023					1051	0.029					1051	0.025						1051	0.007					1051	0.012
1052	0.012						1052	0.007					1052	0.022					1052	0.029					1052	0.024						1052	0.007					1052	0.011
1053	0.011						1053	0.007					1053	0.022					1053	0.028					1053	0.023						1053	0.007					1053	0.011
1054	0.01						1054	0.006					1054	0.021					1054	0.027					1054	0.022						1054	0.007					1054	0.011
1055	0.009						1055	0.006					1055	0.02					1055	0.026					1055	0.021						1055	0.007					1055	0.01
1056	0.008						1056	0.006					1056	0.02					1056	0.025					1056	0.02						1056	0.007					1056	0.01
1057	0.008						1057	0.006					1057	0.019					1057	0.024					1057	0.019						1057	0.008					1057	0.009
1058	0.007						1058	0.006					1058	0.018					1058	0.024					1058	0.018						1058	0.008					1058	0.009
1059	0.007						1059	0.005					1059	0.017					1059	0.023					1059	0.018						1059	0.008					1059	0.008
1060	0.006						1060	0.005					1060	0.016					1060	0.022					1060	0.017						1060	0.009					1060	0.007
1061	0.005						1061	0.004					1061	0.015					1061	0.022					1061	0.016						1061	0.008					1061	0.007
1062	0.004						1062	0.004					1062	0.015					1062	0.021					1062	0.015						1062	0.008					1062	0.006
1063	0.004						1063	0.004					1063	0.014					1063	0.02					1063	0.014						1063	0.008					1063	0.006
1064	0.003						1064	0.004					1064	0.013					1064	0.02					1064	0.013						1064	0.007					1064	0.006
1065	0.002						1065	0.004					1065	0.013					1065	0.019					1065	0.013						1065	0.006					1065	0.006
1066	0.001						1066	0.004					1066	0.012					1066	0.018					1066	0.012						1066	0.006					1066	0.006
1067	0						1067	0.004					1067	0.011					1067	0.017					1067	0.011						1067	0.005					1067	0.006
1068	-0.001						1068	0.004					1068	0.011					1068	0.017					1068	0.011						1068	0.004					1068	0.005
1069	-0.002						1069	0.004					1069	0.01					1069	0.016					1069	0.01						1069	0.003					1069	0.005
1070	-0.003						1070	0.004					1070	0.009					1070	0.016					1070	0.009						1070	0.002					1070	0.005
1071	-0.004						1071	0.004					1071	0.009					1071	0.015					1071	0.009						1071	0.001					1071	0.005
1072	-0.005						1072	0.003					1072	0.008					1072	0.014					1072	0.008						1072	0					1072	0.005
1073	-0.006						1073	0.003					1073	0.007					1073	0.014					1073	0.008						1073	-0.001					1073	0.005
1074	-0.007						1074	0.003					1074	0.007					1074	0.013					1074	0.007						1074	-0.002					1074	0.005
1075	-0.007						1075	0.003					1075	0.006					1075	0.013					1075	0.007						1075	-0.003					1075	0.005
1076	-0.008						1076	0.004					1076	0.006					1076	0.012					1076	0.006						1076	-0.003					1076	0.005
1077	-0.008						1077	0.004					1077	0.005					1077	0.012					1077	0.006						1077	-0.003					1077	0.005
1078	-0.008						1078	0.004					1078	0.004					1078	0.011					1078	0.005						1078	-0.003					1078	0.005
1079	-0.008						1079	0.004					1079	0.004					1079	0.011					1079	0.005						1079	-0.003					1079	0.005
1080	-0.009						1080	0.004					1080	0.004					1080	0.01					1080	0.005						1080	-0.003					1080	0.005
1081	-0.009						1081	0.004					1081	0.003					1081	0.01					1081	0.005						1081	-0.004					1081	0.005
1082	-0.009						1082	0.004					1082	0.003					1082	0.009					1082	0.004						1082	-0.003					1082	0.004
1083	-0.009						1083	0.004					1083	0.003					1083	0.008					1083	0.004						1083	-0.003					1083	0.004
1084	-0.009						1084	0.004					1084	0.002					1084	0.008					1084	0.003						1084	-0.003					1084	0.003
1085	-0.009						1085	0.004					1085	0.002					1085	0.007					1085	0.002						1085	-0.003					1085	0.003
1086	-0.009						1086	0.004					1086	0.002					1086	0.006					1086	0.002						1086	-0.003					1086	0.002
1087	-0.009						1087	0.005					1087	0.002					1087	0.005					1087	0.001						1087	-0.003					1087	0.002
1088	-0.009						1088	0.005					1088	0.002					1088	0.005					1088	0.001						1088	-0.002					1088	0.002
1089	-0.009						1089	0.005					1089	0.001					1089	0.004					1089	0						1089	-0.002					1089	0.001
1090	-0.009						1090	0.005					1090	0.001					1090	0.003					1090	-0.001						1090	-0.002					1090	0.001
1091	-0.009						1091	0.005					1091	0.001					1091	0.003					1091	-0.001						1091	-0.002					1091	0.001
1092	-0.008						1092	0.005					1092	0.001					1092	0.002					1092	-0.001						1092	-0.002					1092	0.001
1093	-0.008						1093	0.005					1093	0.001					1093	0.001					1093	-0.001						1093	-0.002					1093	0.001
1094	-0.008						1094	0.005					1094	0.001					1094	0.001					1094	-0.001						1094	-0.002					1094	0.001
1095	-0.007						1095	0.005					1095	0.001					1095	0.001					1095	-0.001						1095	-0.002					1095	0.001
1096	-0.007						1096	0.005					1096	0					1096	0.001					1096	-0.001						1096	-0.002					1096	0.001
1097	-0.007						1097	0.005					1097	0					1097	0.001					1097	-0.001						1097	-0.002					1097	0.001
1098	-0.007						1098	0.004					1098	0					1098	0.002					1098	-0.001						1098	-0.002					1098	0.001
1099	-0.007						1099	0.004					1099	0					1099	0.002					1099	-0.001						1099	-0.002					1099	0.001
1100	-0.007						1100	0.005					1100	0					1100	0.002					1100	-0.002						1100	-0.002					1100	0.002
1101	-0.008						1101	0.005					1101	0.001					1101	0.003					1101	-0.002						1101	-0.002					1101	0.002
1102	-0.008						1102	0.005					1102	0.001					1102	0.003					1102	-0.003						1102	-0.002					1102	0.002
1103	-0.008						1103	0.005					1103	0.001					1103	0.003					1103	-0.003						1103	-0.001					1103	0.002
1104	-0.008						1104	0.005					1104	0.001					1104	0.003					1104	-0.003						1104	-0.001					1104	0.002
1105	-0.008						1105	0.005					1105	0.002					1105	0.003					1105	-0.003						1105	-0.001					1105	0.002
1106	-0.008						1106	0.005					1106	0.002					1106	0.004					1106	-0.003						1106	-0.002					1106	0.001
1107	-0.008						1107	0.005					1107	0.002					1107	0.004					1107	-0.003						1107	-0.002					1107	0.001
1108	-0.008						1108	0.006					1108	0.002					1108	0.004					1108	-0.004						1108	-0.001					1108	0.001
1109	-0.008						1109	0.006					1109	0.002					1109	0.004					1109	-0.004						1109	-0.001					1109	0.001
1110	-0.008						1110	0.006					1110	0.002					1110	0.004					1110	-0.004						1110	-0.001					1110	0
1111	-0.008						1111	0.007					1111	0.002					1111	0.004					1111	-0.004						1111	-0.001					1111	0
1112	-0.008						1112	0.007					1112	0.002					1112	0.004					1112	-0.003						1112	-0.001					1112	-0.001
1113	-0.007						1113	0.008					1113	0.003					1113	0.004					1113	-0.003						1113	-0.001					1113	-0.001
1114	-0.007						1114	0.008					1114	0.003					1114	0.004					1114	-0.003						1114	-0.001					1114	-0.001
1115	-0.006						1115	0.008					1115	0.003					1115	0.003					1115	-0.002						1115	-0.001					1115	-0.002
1116	-0.006						1116	0.008					1116	0.003					1116	0.003					1116	-0.002						1116	-0.001					1116	-0.002
1117	-0.005						1117	0.008					1117	0.003					1117	0.003					1117	-0.001						1117	-0.001					1117	-0.002
1118	-0.005						1118	0.009					1118	0.003					1118	0.003					1118	-0.001						1118	-0.001					1118	-0.002
1119	-0.004						1119	0.009					1119	0.003					1119	0.003					1119	-0.001						1119	-0.002					1119	-0.002
1120	-0.003						1120	0.009					1120	0.003					1120	0.003					1120	-0.001						1120	-0.002					1120	-0.001
1121	-0.003						1121	0.009					1121	0.003					1121	0.003					1121	-0.001						1121	-0.002					1121	-0.001
1122	-0.003						1122	0.009					1122	0.002					1122	0.003					1122	-0.001						1122	-0.002					1122	-0.001
1123	-0.002						1123	0.009					1123	0.002					1123	0.003					1123	-0.001						1123	-0.002					1123	-0.001
1124	-0.002						1124	0.009					1124	0.002					1124	0.003					1124	-0.001						1124	-0.002					1124	0
1125	-0.002						1125	0.009					1125	0.002					1125	0.003					1125	-0.002						1125	-0.002					1125	0
1126	-0.001						1126	0.009					1126	0.002					1126	0.003					1126	-0.002						1126	-0.002					1126	0.001
1127	-0.001						1127	0.009					1127	0.001					1127	0.003					1127	-0.002						1127	-0.002					1127	0.001
1128	-0.001						1128	0.008					1128	0.001					1128	0.003					1128	-0.003						1128	-0.001					1128	0.002
1129	-0.001						1129	0.008					1129	0.001					1129	0.002					1129	-0.003						1129	-0.001					1129	0.002
1130	0						1130	0.008					1130	0					1130	0.002					1130	-0.003						1130	-0.001					1130	0.003
1131	0						1131	0.008					1131	0					1131	0.002					1131	-0.003						1131	-0.001					1131	0.003
1132	0						1132	0.007					1132	0					1132	0.002					1132	-0.003						1132	-0.001					1132	0.003
1133	0						1133	0.007					1133	0					1133	0.002					1133	-0.003						1133	-0.001					1133	0.003
1134	0						1134	0.007					1134	0					1134	0.002					1134	-0.003						1134	-0.001					1134	0.003
1135	0.001						1135	0.007					1135	0					1135	0.002					1135	-0.003						1135	-0.002					1135	0.003
1136	0.001						1136	0.008					1136	0					1136	0.002					1136	-0.003						1136	-0.002					1136	0.003
1137	0.001						1137	0.008					1137	0					1137	0.002					1137	-0.003						1137	-0.002					1137	0.003
1138	0.001						1138	0.008					1138	0					1138	0.002					1138	-0.003						1138	-0.002					1138	0.003
1139	0.001						1139	0.009					1139	0					1139	0.002					1139	-0.003						1139	-0.002					1139	0.003
1140	0.001						1140	0.009					1140	0					1140	0.002					1140	-0.002						1140	-0.002					1140	0.002
1141	0.001						1141	0.009					1141	0					1141	0.001					1141	-0.002						1141	-0.002					1141	0.002
1142	0.001						1142	0.009					1142	0					1142	0.001					1142	-0.001						1142	-0.003					1142	0.002
1143	0.001						1143	0.009					1143	0					1143	0.001					1143	-0.001						1143	-0.003					1143	0.001
1144	0.001						1144	0.009					1144	0					1144	0.002					1144	-0.001						1144	-0.003					1144	0.001
1145	0.001						1145	0.009					1145	0					1145	0.002					1145	0						1145	-0.004					1145	0.001
1146	0.001						1146	0.009					1146	0					1146	0.002					1146	0						1146	-0.004					1146	0.001
1147	0.001						1147	0.01					1147	0					1147	0.003					1147	0.001						1147	-0.004					1147	0
1148	0.001						1148	0.01					1148	0					1148	0.003					1148	0.001						1148	-0.004					1148	0
1149	0.001						1149	0.01					1149	0					1149	0.003					1149	0.001						1149	-0.004					1149	0
1150	0.001						1150	0.009					1150	0					1150	0.003					1150	0.001						1150	-0.004					1150	0
1151	0.001						1151	0.009					1151	0					1151	0.003					1151	0.001						1151	-0.003					1151	0
1152	0.001						1152	0.009					1152	0.001					1152	0.003					1152	0.001						1152	-0.003					1152	0
1153	0.001						1153	0.009					1153	0.001					1153	0.002					1153	0.002						1153	-0.003					1153	0
1154	0.001						1154	0.009					1154	0.001					1154	0.002					1154	0.002						1154	-0.003					1154	0
1155	0.001						1155	0.009					1155	0.001					1155	0.002					1155	0.002						1155	-0.003					1155	0
1156	0.001						1156	0.01					1156	0.001					1156	0.001					1156	0.002						1156	-0.003					1156	0
1157	0.001						1157	0.01					1157	0.001					1157	0.001					1157	0.001						1157	-0.004					1157	0
1158	0.001						1158	0.011					1158	0.001					1158	0.001					1158	0.001						1158	-0.004					1158	-0.001
1159	0.001						1159	0.011					1159	0.001					1159	0.001					1159	0.001						1159	-0.004					1159	-0.001
1160	0.001						1160	0.011					1160	0.001					1160	0.001					1160	0.001						1160	-0.005					1160	-0.001
1161	0.001						1161	0.011					1161	0.001					1161	0.001					1161	0						1161	-0.005					1161	-0.001
1162	0.001						1162	0.012					1162	0.001					1162	0					1162	0						1162	-0.005					1162	-0.001
1163	0.001						1163	0.012					1163	0.001					1163	0					1163	0						1163	-0.006					1163	-0.001
1164	0.002						1164	0.012					1164	0					1164	0					1164	-0.001						1164	-0.006					1164	-0.002
1165	0.002						1165	0.012					1165	0					1165	0					1165	-0.001						1165	-0.006					1165	-0.002
1166	0.002						1166	0.012					1166	0					1166	0					1166	-0.001						1166	-0.006					1166	-0.002
1167	0.002						1167	0.012					1167	-0.001					1167	0					1167	-0.001						1167	-0.006					1167	-0.002
1168	0.002						1168	0.012					1168	-0.001					1168	0					1168	-0.002						1168	-0.006					1168	-0.003
1169	0.002						1169	0.011					1169	-0.001					1169	0					1169	-0.002						1169	-0.006					1169	-0.003
1170	0.002						1170	0.011					1170	-0.002					1170	0					1170	-0.002						1170	-0.006					1170	-0.003
1171	0.002						1171	0.011					1171	-0.002					1171	0					1171	-0.003						1171	-0.006					1171	-0.003
1172	0.002						1172	0.01					1172	-0.003					1172	0					1172	-0.003						1172	-0.005					1172	-0.004
1173	0.002						1173	0.01					1173	-0.003					1173	0					1173	-0.003						1173	-0.004					1173	-0.004
1174	0.003						1174	0.01					1174	-0.004					1174	-0.001					1174	-0.003						1174	-0.004					1174	-0.004
1175	0.003						1175	0.01					1175	-0.004					1175	-0.001					1175	-0.003						1175	-0.003					1175	-0.004
1176	0.003						1176	0.01					1176	-0.005					1176	-0.001					1176	-0.003						1176	-0.002					1176	-0.004
1177	0.003						1177	0.01					1177	-0.005					1177	-0.001					1177	-0.003						1177	-0.002					1177	-0.004
1178	0.002						1178	0.009					1178	-0.005					1178	-0.001					1178	-0.003						1178	-0.001					1178	-0.004
1179	0.002						1179	0.009					1179	-0.005					1179	-0.001					1179	-0.003						1179	0					1179	-0.004
1180	0.002						1180	0.009					1180	-0.005					1180	-0.002					1180	-0.002						1180	0					1180	-0.004
1181	0.002						1181	0.009					1181	-0.005					1181	-0.002					1181	-0.002						1181	0.001					1181	-0.004
1182	0.002						1182	0.009					1182	-0.005					1182	-0.003					1182	-0.002						1182	0.001					1182	-0.004
1183	0.002						1183	0.009					1183	-0.005					1183	-0.003					1183	-0.002						1183	0.001					1183	-0.004
1184	0.002						1184	0.009					1184	-0.006					1184	-0.003					1184	-0.002						1184	0.002					1184	-0.004
1185	0.002						1185	0.009					1185	-0.006					1185	-0.003					1185	-0.002						1185	0.002					1185	-0.003
1186	0.002						1186	0.009					1186	-0.006					1186	-0.004					1186	-0.002						1186	0.002					1186	-0.002
1187	0.002						1187	0.01					1187	-0.006					1187	-0.004					1187	-0.002						1187	0.002					1187	-0.002
1188	0.002						1188	0.01					1188	-0.006					1188	-0.004					1188	-0.002						1188	0.002					1188	-0.001
1189	0.001						1189	0.01					1189	-0.006					1189	-0.004					1189	-0.002						1189	0.002					1189	0
1190	0.001						1190	0.009					1190	-0.006					1190	-0.004					1190	-0.001						1190	0.002					1190	0
1191	0.001						1191	0.009					1191	-0.006					1191	-0.004					1191	-0.001						1191	0.002					1191	0
1192	0						1192	0.009					1192	-0.006					1192	-0.004					1192	-0.001						1192	0.002					1192	0
1193	0						1193	0.009					1193	-0.006					1193	-0.004					1193	-0.001						1193	0.002					1193	0.001
1194	0						1194	0.009					1194	-0.006					1194	-0.004					1194	-0.001						1194	0.002					1194	0.001
1195	0						1195	0.009					1195	-0.007					1195	-0.004					1195	-0.002						1195	0.002					1195	0.001
1196	0						1196	0.009					1196	-0.007					1196	-0.003					1196	-0.002						1196	0.002					1196	0.002
1197	0						1197	0.008					1197	-0.007					1197	-0.002					1197	-0.002						1197	0.002					1197	0.002
1198	0						1198	0.008					1198	-0.007					1198	-0.002					1198	-0.002						1198	0.002					1198	0.002
1199	0						1199	0.008					1199	-0.007					1199	-0.001					1199	-0.002						1199	0.002					1199	0.002
1200	0						1200	0.007					1200	-0.007					1200	-0.001					1200	-0.002						1200	0.001					1200	0.002
1201	-0.001						1201	0.007					1201	-0.007					1201	0					1201	-0.002						1201	0.001					1201	0.002
1202	-0.001						1202	0.007					1202	-0.007					1202	0					1202	-0.001						1202	0.001					1202	0.002
1203	-0.001						1203	0.007					1203	-0.007					1203	0.001					1203	-0.001						1203	0.001					1203	0.002
1204	-0.001						1204	0.006					1204	-0.007					1204	0.002					1204	-0.001						1204	0.001					1204	0.002
1205	-0.001						1205	0.006					1205	-0.007					1205	0.002					1205	-0.001						1205	0.001					1205	0.002
1206	-0.002						1206	0.006					1206	-0.007					1206	0.003					1206	-0.001						1206	0.001					1206	0.001
1207	-0.002						1207	0.005					1207	-0.006					1207	0.003					1207	0						1207	0.001					1207	0.001
1208	-0.002						1208	0.005					1208	-0.006					1208	0.004					1208	0						1208	0.001					1208	0.001
1209	-0.002						1209	0.005					1209	-0.006					1209	0.004					1209	0.001						1209	0.001					1209	0.001
1210	-0.002						1210	0.004					1210	-0.005					1210	0.004					1210	0.001						1210	0.001					1210	0.001
1211	-0.003						1211	0.004					1211	-0.005					1211	0.004					1211	0.002						1211	0.001					1211	0.001
1212	-0.003						1212	0.004					1212	-0.005					1212	0.004					1212	0.002						1212	0.001					1212	0.001
1213	-0.003						1213	0.004					1213	-0.004					1213	0.004					1213	0.003						1213	0.001					1213	0.001
1214	-0.003						1214	0.004					1214	-0.004					1214	0.004					1214	0.003						1214	0.001					1214	0.001
1215	-0.003						1215	0.004					1215	-0.003					1215	0.005					1215	0.003						1215	0.001					1215	0.001
1216	-0.003						1216	0.004					1216	-0.003					1216	0.005					1216	0.002						1216	0.002					1216	0.001
1217	-0.003						1217	0.004					1217	-0.002					1217	0.005					1217	0.002						1217	0.002					1217	0.001
1218	-0.003						1218	0.004					1218	-0.002					1218	0.005					1218	0.002						1218	0.002					1218	0.001
1219	-0.002						1219	0.004					1219	-0.001					1219	0.005					1219	0.002						1219	0.002					1219	0.001
1220	-0.002						1220	0.004					1220	-0.001					1220	0.005					1220	0.001						1220	0.002					1220	0.001
1221	-0.002						1221	0.004					1221	-0.001					1221	0.005					1221	0.001						1221	0.002					1221	0.001
1222	-0.002						1222	0.005					1222	0					1222	0.005					1222	0						1222	0.002					1222	0.002
1223	-0.002						1223	0.005					1223	0					1223	0.005					1223	0						1223	0.002					1223	0.002
1224	-0.002						1224	0.005					1224	0					1224	0.005					1224	0						1224	0.002					1224	0.002
1225	-0.002						1225	0.004					1225	0					1225	0.005					1225	0						1225	0.002					1225	0.001
1226	-0.001						1226	0.004					1226	0					1226	0.005					1226	0						1226	0.002					1226	0.001
1227	-0.001						1227	0.004					1227	0					1227	0.005					1227	0						1227	0.001					1227	0.001
1228	-0.001						1228	0.004					1228	0					1228	0.005					1228	0						1228	0.001					1228	0.001
1229	-0.001						1229	0.004					1229	0					1229	0.005					1229	0.001						1229	0.001					1229	0.001
1230	-0.001						1230	0.005					1230	0					1230	0.004					1230	0.001						1230	0.001					1230	0.001
1231	-0.001						1231	0.005					1231	0					1231	0.004					1231	0.001						1231	0.001					1231	0
1232	-0.001						1232	0.005					1232	0					1232	0.003					1232	0.001						1232	0					1232	0
1233	-0.001						1233	0.005					1233	0					1233	0.003					1233	0.002						1233	0					1233	0
1234	-0.001						1234	0.004					1234	0					1234	0.003					1234	0.002						1234	0					1234	0
1235	-0.001						1235	0.004					1235	0.001					1235	0.003					1235	0.003						1235	0					1235	-0.001
1236	-0.001						1236	0.004					1236	0.001					1236	0.002					1236	0.003						1236	0					1236	-0.001
1237	-0.001						1237	0.004					1237	0.001					1237	0.002					1237	0.004						1237	0					1237	-0.002
1238	-0.001						1238	0.004					1238	0.001					1238	0.002					1238	0.004						1238	0					1238	-0.002
1239	-0.002						1239	0.004					1239	0.001					1239	0.002					1239	0.004						1239	0.001					1239	-0.001
1240	-0.002						1240	0.004					1240	0.001					1240	0.002					1240	0.004						1240	0.001					1240	-0.001
1241	-0.002						1241	0.004					1241	0					1241	0.001					1241	0.004						1241	0.001					1241	-0.001
1242	-0.001						1242	0.004					1242	0					1242	0.001					1242	0.004						1242	0					1242	-0.001
1243	-0.001						1243	0.003					1243	0					1243	0.001					1243	0.004						1243	0					1243	-0.001
1244	-0.001						1244	0.003					1244	-0.001					1244	0.001					1244	0.004						1244	0					1244	0
1245	-0.001						1245	0.003					1245	-0.001					1245	0.001					1245	0.004						1245	0					1245	0
1246	-0.001						1246	0.002					1246	-0.002					1246	0.001					1246	0.004						1246	0					1246	0
1247	-0.001						1247	0.002					1247	-0.002					1247	0.001					1247	0.003						1247	0					1247	0
1248	0						1248	0.001					1248	-0.002					1248	0.001					1248	0.003						1248	0					1248	0
1249	0						1249	0.001					1249	-0.002					1249	0.001					1249	0.003						1249	0					1249	0
1250	0.001						1250	0.001					1250	-0.002					1250	0.001					1250	0.003						1250	-0.001					1250	0
1251	0.002						1251	0.001					1251	-0.002					1251	0.001					1251	0.002						1251	-0.001					1251	0
1252	0.003						1252	0					1252	-0.002					1252	0.001					1252	0.002						1252	-0.002					1252	0
1253	0.003						1253	0					1253	-0.002					1253	0.001					1253	0.001						1253	-0.003					1253	0
1254	0.004						1254	0					1254	-0.002					1254	0.001					1254	0.001						1254	-0.003					1254	0
1255	0.005						1255	0					1255	-0.002					1255	0.001					1255	0.001						1255	-0.004					1255	0
1256	0.005						1256	0					1256	-0.001					1256	0.001					1256	0.001						1256	-0.004					1256	0
1257	0.006						1257	0					1257	-0.001					1257	0					1257	0.001						1257	-0.004					1257	0
1258	0.007						1258	0					1258	0					1258	0					1258	0						1258	-0.005					1258	0
1259	0.007						1259	0					1259	0					1259	0					1259	0						1259	-0.005					1259	0
1260	0.008						1260	0					1260	0					1260	0					1260	0						1260	-0.006					1260	0
1261	0.008						1261	0					1261	0					1261	-0.001					1261	0						1261	-0.006					1261	0
1262	0.009						1262	0					1262	0					1262	-0.001					1262	-0.001						1262	-0.006					1262	0
1263	0.009						1263	0					1263	0					1263	-0.001					1263	-0.002						1263	-0.006					1263	0
1264	0.009						1264	0					1264	0					1264	-0.001					1264	-0.002						1264	-0.006					1264	0
1265	0.008						1265	0					1265	0					1265	-0.001					1265	-0.002						1265	-0.006					1265	0
1266	0.008						1266	0.001					1266	0					1266	-0.002					1266	-0.002						1266	-0.005					1266	0
1267	0.008						1267	0.001					1267	0					1267	-0.002					1267	-0.003						1267	-0.005					1267	0
1268	0.008						1268	0					1268	-0.001					1268	-0.003					1268	-0.003						1268	-0.005					1268	0
1269	0.007						1269	0					1269	-0.001					1269	-0.003					1269	-0.003						1269	-0.004					1269	0
1270	0.007						1270	0					1270	-0.001					1270	-0.003					1270	-0.004						1270	-0.004					1270	0.001
1271	0.007						1271	0					1271	-0.002					1271	-0.004					1271	-0.005						1271	-0.005					1271	0.001
1272	0.006						1272	-0.001					1272	-0.003					1272	-0.004					1272	-0.005						1272	-0.005					1272	0
1273	0.007						1273	-0.002					1273	-0.003					1273	-0.004					1273	-0.005						1273	-0.004					1273	-0.001
1274	0.008						1274	-0.002					1274	-0.004					1274	-0.003					1274	-0.004						1274	-0.004					1274	-0.001
1275	0.012						1275	-0.002					1275	-0.003					1275	-0.001					1275	-0.001						1275	-0.002					1275	0
1276	0.018						1276	-0.001					1276	0					1276	0.004					1276	0.005						1276	0.002					1276	0.003
1277	0.027						1277	0.002					1277	0.004					1277	0.011					1277	0.013						1277	0.007					1277	0.008
1278	0.04						1278	0.007					1278	0.01					1278	0.02					1278	0.025						1278	0.015					1278	0.016
1279	0.054						1279	0.013					1279	0.018					1279	0.031					1279	0.038						1279	0.024					1279	0.027
1280	0.071						1280	0.02					1280	0.028					1280	0.043					1280	0.055						1280	0.034					1280	0.04
1281	0.089						1281	0.027					1281	0.038					1281	0.056					1281	0.073						1281	0.044					1281	0.056
1282	0.108						1282	0.035					1282	0.049					1282	0.07					1282	0.093						1282	0.055					1282	0.073
1283	0.128						1283	0.043					1283	0.06					1283	0.083					1283	0.114						1283	0.066					1283	0.091
1284	0.148						1284	0.051					1284	0.071					1284	0.097					1284	0.136						1284	0.078					1284	0.11
1285	0.169						1285	0.059					1285	0.083					1285	0.111					1285	0.159						1285	0.089					1285	0.129
1286	0.191						1286	0.068					1286	0.095					1286	0.124					1286	0.182						1286	0.101					1286	0.15
1287	0.212						1287	0.076					1287	0.106					1287	0.138					1287	0.206						1287	0.112					1287	0.17
1288	0.233						1288	0.085					1288	0.118					1288	0.151					1288	0.229						1288	0.122					1288	0.19
1289	0.252						1289	0.093					1289	0.129					1289	0.162					1289	0.251						1289	0.132					1289	0.21
1290	0.268						1290	0.101					1290	0.138					1290	0.171					1290	0.271						1290	0.14					1290	0.229
1291	0.282						1291	0.106					1291	0.146					1291	0.177					1291	0.288						1291	0.145					1291	0.245
1292	0.292						1292	0.11					1292	0.151					1292	0.18					1292	0.301						1292	0.148					1292	0.258
1293	0.298						1293	0.113					1293	0.153					1293	0.181					1293	0.311						1293	0.149					1293	0.267
1294	0.301						1294	0.113					1294	0.153					1294	0.179					1294	0.317						1294	0.148					1294	0.273
1295	0.302						1295	0.112					1295	0.151					1295	0.175					1295	0.321						1295	0.145					1295	0.275
1296	0.3						1296	0.11					1296	0.148					1296	0.17					1296	0.321						1296	0.141					1296	0.275
1297	0.297						1297	0.108					1297	0.145					1297	0.164					1297	0.32						1297	0.136					1297	0.272
1298	0.292						1298	0.104					1298	0.14					1298	0.157					1298	0.316						1298	0.13					1298	0.267
1299	0.286						1299	0.101					1299	0.135					1299	0.15					1299	0.31						1299	0.124					1299	0.261
1300	0.278						1300	0.097					1300	0.129					1300	0.142					1300	0.303						1300	0.117					1300	0.254
1301	0.269						1301	0.092					1301	0.123					1301	0.134					1301	0.294						1301	0.111					1301	0.245
1302	0.26						1302	0.088					1302	0.117					1302	0.126					1302	0.285						1302	0.104					1302	0.236
1303	0.251						1303	0.083					1303	0.111					1303	0.117					1303	0.274						1303	0.097					1303	0.226
1304	0.241						1304	0.079					1304	0.105					1304	0.109					1304	0.264						1304	0.09					1304	0.216
1305	0.231						1305	0.074					1305	0.099					1305	0.101					1305	0.252						1305	0.084					1305	0.205
1306	0.221						1306	0.07					1306	0.094					1306	0.094					1306	0.241						1306	0.078					1306	0.195
1307	0.211						1307	0.065					1307	0.089					1307	0.087					1307	0.229						1307	0.072					1307	0.184
1308	0.201						1308	0.061					1308	0.083					1308	0.08					1308	0.218						1308	0.067					1308	0.174
1309	0.191						1309	0.057					1309	0.079					1309	0.074					1309	0.206						1309	0.061					1309	0.163
1310	0.182						1310	0.053					1310	0.074					1310	0.069					1310	0.195						1310	0.056					1310	0.153
1311	0.173						1311	0.05					1311	0.07					1311	0.064					1311	0.185						1311	0.051					1311	0.143
1312	0.164						1312	0.047					1312	0.066					1312	0.059					1312	0.175						1312	0.047					1312	0.134
1313	0.155						1313	0.044					1313	0.063					1313	0.054					1313	0.165						1313	0.043					1313	0.125
1314	0.147						1314	0.041					1314	0.059					1314	0.05					1314	0.156						1314	0.039					1314	0.116
1315	0.139						1315	0.039					1315	0.056					1315	0.046					1315	0.147						1315	0.035					1315	0.107
1316	0.132						1316	0.037					1316	0.054					1316	0.043					1316	0.138						1316	0.032					1316	0.099
1317	0.125						1317	0.035					1317	0.051					1317	0.04					1317	0.13						1317	0.029					1317	0.091
1318	0.118						1318	0.034					1318	0.049					1318	0.037					1318	0.121						1318	0.026					1318	0.084
1319	0.111						1319	0.032					1319	0.047					1319	0.035					1319	0.114						1319	0.024					1319	0.077
1320	0.105						1320	0.031					1320	0.045					1320	0.033					1320	0.107						1320	0.021					1320	0.07
1321	0.098						1321	0.029					1321	0.043					1321	0.031					1321	0.1						1321	0.019					1321	0.064
1322	0.093						1322	0.028					1322	0.042					1322	0.029					1322	0.094						1322	0.018					1322	0.057
1323	0.087						1323	0.027					1323	0.04					1323	0.027					1323	0.088						1323	0.016					1323	0.052
1324	0.082						1324	0.026					1324	0.039					1324	0.025					1324	0.082						1324	0.015					1324	0.046
1325	0.077						1325	0.026					1325	0.038					1325	0.024					1325	0.077						1325	0.014					1325	0.041
1326	0.072						1326	0.025					1326	0.037					1326	0.022					1326	0.072						1326	0.013					1326	0.037
1327	0.068						1327	0.025					1327	0.036					1327	0.02					1327	0.067						1327	0.012					1327	0.032
1328	0.064						1328	0.024					1328	0.036					1328	0.019					1328	0.063						1328	0.011					1328	0.028
1329	0.06						1329	0.024					1329	0.035					1329	0.018					1329	0.059						1329	0.011					1329	0.024
1330	0.056						1330	0.023					1330	0.034					1330	0.017					1330	0.055						1330	0.01					1330	0.02
1331	0.053						1331	0.022					1331	0.033					1331	0.016					1331	0.052						1331	0.009					1331	0.017
1332	0.049						1332	0.022					1332	0.033					1332	0.015					1332	0.049						1332	0.009					1332	0.013
1333	0.046						1333	0.021					1333	0.033					1333	0.014					1333	0.047						1333	0.008					1333	0.01
1334	0.044						1334	0.021					1334	0.032					1334	0.014					1334	0.044						1334	0.008					1334	0.008
1335	0.041						1335	0.021					1335	0.032					1335	0.013					1335	0.042						1335	0.007					1335	0.005
1336	0.039						1336	0.021					1336	0.031					1336	0.012					1336	0.039						1336	0.006					1336	0.002
1337	0.036						1337	0.021					1337	0.03					1337	0.012					1337	0.037						1337	0.006					1337	0
1338	0.034						1338	0.021					1338	0.03					1338	0.011					1338	0.035						1338	0.005					1338	-0.002
1339	0.032						1339	0.02					1339	0.029					1339	0.01					1339	0.033						1339	0.004					1339	-0.002
1340	0.03						1340	0.02					1340	0.028					1340	0.009					1340	0.031						1340	0.003					1340	-0.002
1341	0.029						1341	0.019					1341	0.027					1341	0.008					1341	0.029						1341	0.003					1341	-0.001
1342	0.027						1342	0.019					1342	0.027					1342	0.008					1342	0.027						1342	0.002					1342	0
1343	0.026						1343	0.019					1343	0.026					1343	0.007					1343	0.025						1343	0.002					1343	0.001
1344	0.024						1344	0.018					1344	0.026					1344	0.006					1344	0.023						1344	0.002					1344	0.002
1345	0.022						1345	0.018					1345	0.025					1345	0.006					1345	0.021						1345	0.002					1345	0.003
1346	0.021						1346	0.018					1346	0.025					1346	0.005					1346	0.02						1346	0.002					1346	0.004
1347	0.019						1347	0.018					1347	0.025					1347	0.005					1347	0.018						1347	0.002					1347	0.005
1348	0.018						1348	0.017					1348	0.024					1348	0.004					1348	0.016						1348	0.002					1348	0.004
1349	0.016						1349	0.017					1349	0.024					1349	0.004					1349	0.015						1349	0.002					1349	0.003
1350	0.015						1350	0.016					1350	0.023					1350	0.003					1350	0.013						1350	0.002					1350	0.002
1351	0.014						1351	0.016					1351	0.023					1351	0.003					1351	0.012						1351	0.002					1351	0.002
1352	0.013						1352	0.016					1352	0.023					1352	0.003					1352	0.011						1352	0.003					1352	0.001
1353	0.012						1353	0.016					1353	0.023					1353	0.003					1353	0.01						1353	0.003					1353	0.001
1354	0.011						1354	0.015					1354	0.023					1354	0.003					1354	0.01						1354	0.004					1354	0.001
1355	0.01						1355	0.015					1355	0.023					1355	0.003					1355	0.009						1355	0.004					1355	0
1356	0.009						1356	0.014					1356	0.022					1356	0.003					1356	0.008						1356	0.004					1356	0
1357	0.008						1357	0.014					1357	0.022					1357	0.003					1357	0.008						1357	0.005					1357	0
1358	0.007						1358	0.013					1358	0.021					1358	0.003					1358	0.007						1358	0.005					1358	-0.001
1359	0.007						1359	0.013					1359	0.021					1359	0.003					1359	0.007						1359	0.005					1359	-0.001
1360	0.006						1360	0.012					1360	0.02					1360	0.004					1360	0.006						1360	0.005					1360	-0.001
1361	0.005						1361	0.012					1361	0.02					1361	0.004					1361	0.006						1361	0.006					1361	-0.001
1362	0.005						1362	0.012					1362	0.019					1362	0.004					1362	0.005						1362	0.006					1362	-0.001
1363	0.004						1363	0.011					1363	0.019					1363	0.004					1363	0.005						1363	0.006					1363	-0.001
1364	0.004						1364	0.011					1364	0.019					1364	0.003					1364	0.005						1364	0.006					1364	-0.001
1365	0.003						1365	0.011					1365	0.018					1365	0.004					1365	0.004						1365	0.006					1365	-0.001
1366	0.003						1366	0.011					1366	0.018					1366	0.004					1366	0.004						1366	0.007					1366	-0.001
1367	0.002						1367	0.01					1367	0.017					1367	0.004					1367	0.003						1367	0.007					1367	-0.002
1368	0.002						1368	0.01					1368	0.017					1368	0.004					1368	0.003						1368	0.006					1368	-0.002
1369	0.001						1369	0.01					1369	0.016					1369	0.004					1369	0.002						1369	0.006					1369	-0.003
1370	0						1370	0.011					1370	0.015					1370	0.004					1370	0.002						1370	0.006					1370	-0.003
1371	0						1371	0.011					1371	0.015					1371	0.004					1371	0.002						1371	0.006					1371	-0.003
1372	0						1372	0.011					1372	0.015					1372	0.005					1372	0.001						1372	0.005					1372	-0.003
1373	0						1373	0.012					1373	0.014					1373	0.005					1373	0.001						1373	0.005					1373	-0.003
1374	-0.001						1374	0.012					1374	0.014					1374	0.005					1374	0						1374	0.005					1374	-0.003
1375	-0.001						1375	0.013					1375	0.014					1375	0.005					1375	0						1375	0.005					1375	-0.003
1376	-0.001						1376	0.013					1376	0.014					1376	0.005					1376	-0.001						1376	0.005					1376	-0.003
1377	-0.001						1377	0.014					1377	0.013					1377	0.005					1377	-0.001						1377	0.005					1377	-0.004
1378	-0.001						1378	0.014					1378	0.012					1378	0.005					1378	-0.001						1378	0.005					1378	-0.004
1379	-0.001						1379	0.015					1379	0.012					1379	0.005					1379	-0.001						1379	0.004					1379	-0.004
1380	-0.001						1380	0.015					1380	0.011					1380	0.005					1380	-0.001						1380	0.004					1380	-0.004
1381	-0.001						1381	0.015					1381	0.01					1381	0.005					1381	-0.001						1381	0.004					1381	-0.003
1382	-0.002						1382	0.016					1382	0.01					1382	0.005					1382	-0.001						1382	0.004					1382	-0.003
1383	-0.002						1383	0.016					1383	0.009					1383	0.005					1383	-0.001						1383	0.004					1383	-0.002
1384	-0.002						1384	0.015					1384	0.009					1384	0.005					1384	-0.001						1384	0.005					1384	-0.001
1385	-0.002						1385	0.015					1385	0.008					1385	0.005					1385	-0.001						1385	0.005					1385	-0.001
1386	-0.002						1386	0.015					1386	0.008					1386	0.005					1386	-0.001						1386	0.005					1386	-0.001
1387	-0.002						1387	0.014					1387	0.007					1387	0.004					1387	-0.001						1387	0.005					1387	0
1388	-0.002						1388	0.014					1388	0.007					1388	0.004					1388	0						1388	0.005					1388	0
1389	-0.002						1389	0.014					1389	0.006					1389	0.004					1389	0						1389	0.005					1389	0
1390	-0.002						1390	0.013					1390	0.005					1390	0.004					1390	0						1390	0.004					1390	0
1391	-0.002						1391	0.013					1391	0.005					1391	0.003					1391	0						1391	0.004					1391	0
1392	-0.001						1392	0.012					1392	0.005					1392	0.003					1392	0						1392	0.004					1392	0.001
1393	-0.001						1393	0.012					1393	0.004					1393	0.003					1393	0						1393	0.004					1393	0.001
1394	-0.001						1394	0.011					1394	0.004					1394	0.004					1394	0						1394	0.004					1394	0.001
1395	-0.001						1395	0.01					1395	0.004					1395	0.004					1395	0						1395	0.004					1395	0.001
1396	-0.001						1396	0.01					1396	0.004					1396	0.005					1396	0						1396	0.004					1396	0.002
1397	-0.001						1397	0.01					1397	0.003					1397	0.005					1397	0						1397	0.004					1397	0.002
1398	-0.001						1398	0.01					1398	0.002					1398	0.006					1398	0						1398	0.004					1398	0.001
1399	-0.001						1399	0.009					1399	0.002					1399	0.007					1399	0						1399	0.004					1399	0.001
1400	-0.001						1400	0.009					1400	0.001					1400	0.007					1400	0						1400	0.004					1400	0.001
1401	-0.001						1401	0.009					1401	0.001					1401	0.008					1401	0						1401	0.004					1401	0.001
1402	-0.001						1402	0.009					1402	0					1402	0.008					1402	-0.001						1402	0.004					1402	0.001
1403	-0.001						1403	0.009					1403	-0.001					1403	0.009					1403	-0.001						1403	0.004					1403	0.001
1404	-0.001						1404	0.009					1404	-0.001					1404	0.009					1404	-0.001						1404	0.004					1404	0.001
1405	-0.001						1405	0.009					1405	-0.001					1405	0.01					1405	-0.001						1405	0.004					1405	0.001
1406	-0.001						1406	0.009					1406	-0.002					1406	0.01					1406	-0.001						1406	0.005					1406	0.001
1407	-0.001						1407	0.009					1407	-0.002					1407	0.011					1407	-0.001						1407	0.005					1407	0.001
1408	-0.001						1408	0.01					1408	-0.003					1408	0.012					1408	-0.001						1408	0.005					1408	0.001
1409	-0.002						1409	0.01					1409	-0.003					1409	0.012					1409	-0.001						1409	0.004					1409	0.001
1410	-0.002						1410	0.01					1410	-0.003					1410	0.012					1410	-0.001						1410	0.004					1410	0.001
1411	-0.001						1411	0.01					1411	-0.003					1411	0.012					1411	-0.001						1411	0.003					1411	0.001
1412	-0.001						1412	0.01					1412	-0.004					1412	0.011					1412	-0.001						1412	0.003					1412	0.001
1413	-0.001						1413	0.01					1413	-0.004					1413	0.011					1413	-0.001						1413	0.003					1413	0.001
1414	-0.001						1414	0.009					1414	-0.004					1414	0.011					1414	-0.001						1414	0.003					1414	0.001
1415	-0.001						1415	0.009					1415	-0.004					1415	0.01					1415	-0.001						1415	0.002					1415	0.001
1416	-0.001						1416	0.009					1416	-0.004					1416	0.01					1416	-0.001						1416	0.002					1416	0.002
1417	-0.001						1417	0.009					1417	-0.004					1417	0.01					1417	-0.001						1417	0.002					1417	0.002
1418	-0.001						1418	0.008					1418	-0.004					1418	0.009					1418	-0.001						1418	0.002					1418	0.002
1419	-0.001						1419	0.008					1419	-0.004					1419	0.009					1419	-0.002						1419	0.002					1419	0.002
1420	-0.001						1420	0.007					1420	-0.004					1420	0.009					1420	-0.002						1420	0.001					1420	0.003
1421	-0.001						1421	0.007					1421	-0.003					1421	0.008					1421	-0.002						1421	0.001					1421	0.003
1422	-0.001						1422	0.007					1422	-0.003					1422	0.008					1422	-0.002						1422	0.001					1422	0.003
1423	-0.001						1423	0.006					1423	-0.003					1423	0.008					1423	-0.002						1423	0					1423	0.002
1424	-0.001						1424	0.006					1424	-0.002					1424	0.007					1424	-0.003						1424	0					1424	0.002
1425	-0.001						1425	0.005					1425	-0.002					1425	0.007					1425	-0.003						1425	0					1425	0.002
1426	0						1426	0.005					1426	-0.002					1426	0.007					1426	-0.003						1426	0					1426	0.001
1427	0						1427	0.005					1427	-0.002					1427	0.007					1427	-0.003						1427	0					1427	0.001
1428	0						1428	0.004					1428	-0.002					1428	0.007					1428	-0.003						1428	0					1428	0.001
1429	0						1429	0.004					1429	-0.002					1429	0.007					1429	-0.003						1429	0					1429	0
1430	0						1430	0.004					1430	-0.001					1430	0.007					1430	-0.003						1430	0					1430	0
1431	0						1431	0.004					1431	-0.001					1431	0.007					1431	-0.004						1431	0					1431	-0.001
1432	0						1432	0.005					1432	-0.001					1432	0.007					1432	-0.004						1432	-0.001					1432	-0.001
1433	0						1433	0.005					1433	-0.001					1433	0.007					1433	-0.004						1433	-0.001					1433	-0.002
1434	0						1434	0.005					1434	-0.001					1434	0.006					1434	-0.003						1434	-0.001					1434	-0.002
1435	0						1435	0.005					1435	-0.001					1435	0.006					1435	-0.003						1435	-0.001					1435	-0.003
1436	0						1436	0.005					1436	-0.001					1436	0.006					1436	-0.003						1436	-0.001					1436	-0.003
1437	0						1437	0.005					1437	-0.001					1437	0.005					1437	-0.003						1437	-0.001					1437	-0.004
1438	0						1438	0.005					1438	-0.001					1438	0.005					1438	-0.003						1438	-0.001					1438	-0.004
1439	0						1439	0.005					1439	-0.001					1439	0.005					1439	-0.003						1439	-0.001					1439	-0.003
1440	0						1440	0.005					1440	-0.001					1440	0.004					1440	-0.002						1440	-0.001					1440	-0.003
1441	-0.001						1441	0.006					1441	-0.001					1441	0.004					1441	-0.002						1441	-0.001					1441	-0.003
1442	-0.001						1442	0.006					1442	-0.001					1442	0.004					1442	-0.002						1442	-0.001					1442	-0.003
1443	-0.001						1443	0.006					1443	-0.001					1443	0.003					1443	-0.001						1443	-0.002					1443	-0.002
1444	-0.001						1444	0.007					1444	-0.001					1444	0.003					1444	0						1444	-0.002					1444	-0.002
1445	-0.002						1445	0.007					1445	-0.002					1445	0.003					1445	0						1445	-0.002					1445	-0.001
1446	-0.002						1446	0.007					1446	-0.002					1446	0.003					1446	0.001						1446	-0.002					1446	-0.001
1447	-0.003						1447	0.007					1447	-0.002					1447	0.003					1447	0.001						1447	-0.001					1447	-0.001
1448	-0.003						1448	0.007					1448	-0.002					1448	0.003					1448	0.001						1448	-0.001					1448	-0.001
1449	-0.003						1449	0.007					1449	-0.003					1449	0.003					1449	0.001						1449	-0.002					1449	-0.001
1450	-0.003						1450	0.008					1450	-0.003					1450	0.003					1450	0.001						1450	-0.002					1450	0
1451	-0.003						1451	0.008					1451	-0.003					1451	0.003					1451	0.001						1451	-0.002					1451	0
1452	-0.002						1452	0.008					1452	-0.003					1452	0.004					1452	0.001						1452	-0.003					1452	0
1453	-0.002						1453	0.008					1453	-0.003					1453	0.004					1453	0.001						1453	-0.003					1453	0
1454	-0.001						1454	0.009					1454	-0.003					1454	0.004					1454	0.002						1454	-0.003					1454	0
1455	-0.001						1455	0.009					1455	-0.003					1455	0.004					1455	0.002						1455	-0.003					1455	0
1456	-0.001						1456	0.009					1456	-0.003					1456	0.004					1456	0.002						1456	-0.003					1456	0
1457	0						1457	0.008					1457	-0.003					1457	0.004					1457	0.002						1457	-0.003					1457	-0.001
1458	0						1458	0.008					1458	-0.003					1458	0.003					1458	0.002						1458	-0.003					1458	-0.001
1459	0.001						1459	0.008					1459	-0.003					1459	0.003					1459	0.002						1459	-0.003					1459	-0.001
1460	0.001						1460	0.008					1460	-0.002					1460	0.003					1460	0.002						1460	-0.002					1460	-0.002
1461	0.001						1461	0.008					1461	-0.002					1461	0.002					1461	0.001						1461	-0.002					1461	-0.002
1462	0.002						1462	0.008					1462	-0.002					1462	0.002					1462	0.001						1462	-0.002					1462	-0.002
1463	0.002						1463	0.008					1463	-0.002					1463	0.001					1463	0.001						1463	-0.002					1463	-0.002
1464	0.002						1464	0.008					1464	-0.002					1464	0.001					1464	0.001						1464	-0.001					1464	-0.002
1465	0.003						1465	0.008					1465	-0.002					1465	0.001					1465	0.001						1465	-0.001					1465	-0.002
1466	0.003						1466	0.008					1466	-0.002					1466	0					1466	0.001						1466	0					1466	-0.001
1467	0.003						1467	0.008					1467	-0.002					1467	0					1467	0.001						1467	0.001					1467	-0.001
1468	0.003						1468	0.007					1468	-0.002					1468	0					1468	0.001						1468	0.001					1468	-0.001
1469	0.003						1469	0.007					1469	-0.002					1469	0					1469	0.002						1469	0.002					1469	-0.001
1470	0.003						1470	0.007					1470	-0.002					1470	0.001					1470	0.001						1470	0.002					1470	-0.001
1471	0.002						1471	0.007					1471	-0.002					1471	0.001					1471	0.001						1471	0.003					1471	-0.001
1472	0.002						1472	0.007					1472	-0.002					1472	0.001					1472	0.001						1472	0.003					1472	-0.001
1473	0.002						1473	0.007					1473	-0.002					1473	0.001					1473	0.001						1473	0.003					1473	-0.001
1474	0.002						1474	0.007					1474	-0.003					1474	0.001					1474	0.001						1474	0.003					1474	-0.001
1475	0.002						1475	0.007					1475	-0.003					1475	0.001					1475	0.001						1475	0.003					1475	-0.001
1476	0.002						1476	0.007					1476	-0.004					1476	0.002					1476	0.001						1476	0.003					1476	-0.001
1477	0.002						1477	0.007					1477	-0.004					1477	0.002					1477	0.001						1477	0.003					1477	-0.001
1478	0.002						1478	0.006					1478	-0.004					1478	0.002					1478	0.002						1478	0.003					1478	-0.001
1479	0.001						1479	0.006					1479	-0.004					1479	0.003					1479	0.002						1479	0.003					1479	-0.001
1480	0.001						1480	0.006					1480	-0.004					1480	0.003					1480	0.002						1480	0.002					1480	-0.001
1481	0.001						1481	0.006					1481	-0.004					1481	0.003					1481	0.001						1481	0.002					1481	-0.002
1482	0.001						1482	0.006					1482	-0.004					1482	0.003					1482	0.001						1482	0.002					1482	-0.003
1483	0.001						1483	0.006					1483	-0.004					1483	0.002					1483	0.001						1483	0.001					1483	-0.003
1484	0.001						1484	0.006					1484	-0.004					1484	0.002					1484	0.001						1484	0.001					1484	-0.004
1485	0.001						1485	0.006					1485	-0.004					1485	0.001					1485	0.001						1485	0.001					1485	-0.004
1486	0						1486	0.006					1486	-0.004					1486	0.001					1486	0.001						1486	0.001					1486	-0.005
1487	0						1487	0.006					1487	-0.003					1487	0.001					1487	0.001						1487	0					1487	-0.005
1488	0						1488	0.006					1488	-0.003					1488	0					1488	0.002						1488	0					1488	-0.005
1489	0						1489	0.005					1489	-0.003					1489	0					1489	0.002						1489	0					1489	-0.005
1490	0						1490	0.005					1490	-0.003					1490	0					1490	0.002						1490	0					1490	-0.005
1491	0						1491	0.005					1491	-0.004					1491	0					1491	0.002						1491	0					1491	-0.004
1492	0						1492	0.005					1492	-0.004					1492	-0.001					1492	0.001						1492	-0.001					1492	-0.004
1493	0						1493	0.005					1493	-0.004					1493	-0.001					1493	0.001						1493	-0.001					1493	-0.004
1494	-0.001						1494	0.005					1494	-0.004					1494	-0.001					1494	0.001						1494	-0.001					1494	-0.003
1495	-0.001						1495	0.006					1495	-0.004					1495	-0.001					1495	0.001						1495	-0.001					1495	-0.003
1496	-0.001						1496	0.006					1496	-0.004					1496	-0.001					1496	0.001						1496	-0.001					1496	-0.002
1497	-0.001						1497	0.006					1497	-0.004					1497	-0.001					1497	0.001						1497	-0.001					1497	-0.002
1498	-0.001						1498	0.006					1498	-0.004					1498	0					1498	0.001						1498	-0.001					1498	-0.002
1499	-0.001						1499	0.006					1499	-0.004					1499	0					1499	0.001						1499	-0.001					1499	-0.001
1500	-0.001						1500	0.006					1500	-0.004					1500	0.001					1500	0						1500	-0.002					1500	-0.001
1501	-0.001						1501	0.006					1501	-0.004					1501	0.001					1501	0						1501	-0.002					1501	-0.001
1502	-0.001						1502	0.005					1502	-0.004					1502	0.001					1502	0						1502	-0.002					1502	-0.001
1503	-0.001						1503	0.005					1503	-0.004					1503	0.002					1503	0						1503	-0.002					1503	-0.001
1504	0						1504	0.005					1504	-0.004					1504	0.003					1504	0						1504	-0.002					1504	-0.001
1505	0						1505	0.005					1505	-0.003					1505	0.003					1505	0						1505	-0.002					1505	-0.001
1506	0						1506	0.004					1506	-0.003					1506	0.004					1506	0						1506	-0.002					1506	-0.001
1507	0						1507	0.004					1507	-0.002					1507	0.004					1507	0						1507	-0.002					1507	-0.001
1508	0						1508	0.004					1508	-0.002					1508	0.005					1508	0						1508	-0.002					1508	-0.001
1509	0						1509	0.003					1509	-0.001					1509	0.005					1509	0						1509	-0.002					1509	-0.001
1510	0						1510	0.002					1510	-0.001					1510	0.005					1510	0						1510	-0.002					1510	-0.001
1511	0.001						1511	0.002					1511	0					1511	0.005					1511	-0.001						1511	-0.002					1511	-0.001
1512	0.001						1512	0.001					1512	0					1512	0.005					1512	-0.001						1512	-0.003					1512	-0.002
1513	0.001						1513	0					1513	0					1513	0.006					1513	-0.001						1513	-0.002					1513	-0.002
1514	0.001						1514	0					1514	0					1514	0.006					1514	-0.001						1514	-0.002					1514	-0.002
1515	0.001						1515	-0.001					1515	0.001					1515	0.006					1515	-0.001						1515	-0.002					1515	-0.002
1516	0.001						1516	-0.001					1516	0.001					1516	0.006					1516	-0.001						1516	-0.002					1516	-0.002
1517	0.001						1517	-0.001					1517	0.001					1517	0.005					1517	-0.001						1517	-0.001					1517	-0.002
1518	0						1518	-0.001					1518	0.001					1518	0.005					1518	-0.001						1518	-0.001					1518	-0.003
1519	0						1519	-0.001					1519	0.001					1519	0.005					1519	-0.001						1519	-0.001					1519	-0.003
1520	0						1520	-0.001					1520	0.001					1520	0.004					1520	-0.001						1520	-0.001					1520	-0.003
1521	-0.001						1521	-0.001					1521	0.001					1521	0.004					1521	-0.001						1521	-0.001					1521	-0.003
1522	-0.001						1522	0					1522	0.001					1522	0.004					1522	-0.001						1522	-0.001					1522	-0.003
1523	-0.001						1523	0					1523	0.001					1523	0.004					1523	-0.001						1523	-0.001					1523	-0.003
1524	-0.001						1524	0					1524	0.001					1524	0.004					1524	-0.001						1524	-0.001					1524	-0.003
1525	-0.001						1525	0					1525	0.001					1525	0.004					1525	0						1525	-0.001					1525	-0.003
1526	-0.001						1526	0					1526	0					1526	0.004					1526	0						1526	-0.001					1526	-0.003
1527	-0.001						1527	0.001					1527	0					1527	0.004					1527	0						1527	-0.001					1527	-0.002
1528	-0.001						1528	0.001					1528	0					1528	0.004					1528	0.001						1528	-0.002					1528	-0.002
1529	-0.001						1529	0.001					1529	0.001					1529	0.004					1529	0.001						1529	-0.002					1529	-0.002
1530	-0.002						1530	0.001					1530	0.001					1530	0.004					1530	0.001						1530	-0.002					1530	-0.001
1531	-0.002						1531	0.001					1531	0.001					1531	0.004					1531	0.002						1531	-0.003					1531	-0.001
1532	-0.002						1532	0.001					1532	0.002					1532	0.004					1532	0.002						1532	-0.003					1532	0
1533	-0.002						1533	0.001					1533	0.002					1533	0.004					1533	0.002						1533	-0.004					1533	0
1534	-0.001						1534	0.001					1534	0.002					1534	0.004					1534	0.003						1534	-0.004					1534	0
1535	-0.001						1535	0.001					1535	0.002					1535	0.004					1535	0.003						1535	-0.004					1535	0.001
1536	-0.001						1536	0.001					1536	0.002					1536	0.004					1536	0.003						1536	-0.004					1536	0.001
1537	-0.001						1537	0					1537	0.002					1537	0.004					1537	0.003						1537	-0.004					1537	0.001
1538	-0.001						1538	0					1538	0.002					1538	0.004					1538	0.003						1538	-0.005					1538	0.001
1539	-0.001						1539	0					1539	0.002					1539	0.004					1539	0.003						1539	-0.005					1539	0.002
1540	-0.001						1540	0					1540	0.002					1540	0.004					1540	0.003						1540	-0.005					1540	0.002
1541	-0.001						1541	0					1541	0.002					1541	0.004					1541	0.002						1541	-0.006					1541	0.002
1542	-0.001						1542	0					1542	0.001					1542	0.004					1542	0.002						1542	-0.006					1542	0.002
1543	-0.001						1543	0					1543	0.001					1543	0.004					1543	0.002						1543	-0.006					1543	0.002
1544	-0.001						1544	0					1544	0.001					1544	0.004					1544	0.002						1544	-0.006					1544	0.002
1545	-0.001						1545	0					1545	0.001					1545	0.004					1545	0.002						1545	-0.006					1545	0.002
1546	0						1546	0					1546	0					1546	0.003					1546	0.002						1546	-0.006					1546	0.002
1547	0						1547	0					1547	0					1547	0.003					1547	0.001						1547	-0.006					1547	0.002
1548	0						1548	0					1548	0					1548	0.003					1548	0.001						1548	-0.006					1548	0.002
1549	0						1549	0					1549	0					1549	0.003					1549	0.001						1549	-0.005					1549	0.002
1550	0.001						1550	0					1550	0					1550	0.003					1550	0.001						1550	-0.005					1550	0.002
1551	0.001						1551	0					1551	0					1551	0.003					1551	0.001						1551	-0.005					1551	0.002
1552	0.001						1552	0					1552	0					1552	0.002					1552	0.001						1552	-0.005					1552	0.001
1553	0.001						1553	0					1553	0					1553	0.002					1553	0.001						1553	-0.005					1553	0.001
1554	0.001						1554	0					1554	0					1554	0.001					1554	0.001						1554	-0.004					1554	0.001
1555	0.001						1555	0					1555	0					1555	0.001					1555	0.001						1555	-0.004					1555	0.001
1556	0.002						1556	0					1556	0					1556	0.001					1556	0.001						1556	-0.003					1556	0.001
1557	0.002						1557	0					1557	0					1557	0					1557	0						1557	-0.002					1557	0
1558	0.002						1558	0					1558	0					1558	0					1558	0						1558	-0.001					1558	0
1559	0.001						1559	0					1559	0					1559	0					1559	0						1559	-0.001					1559	0
1560	0.001						1560	0					1560	0					1560	0					1560	0						1560	0					1560	0
1561	0.001						1561	0					1561	0					1561	0					1561	-0.001						1561	0					1561	0
1562	0.001						1562	0					1562	-0.001					1562	-0.001					1562	-0.001						1562	0					1562	0
1563	0						1563	0					1563	-0.001					1563	-0.001					1563	-0.001						1563	0.001					1563	0.001
1564	0						1564	0					1564	-0.002					1564	-0.002					1564	-0.001						1564	0.001					1564	0.001
1565	0						1565	0					1565	-0.002					1565	-0.002					1565	-0.002						1565	0.001					1565	0.001
1566	-0.001						1566	0					1566	-0.002					1566	-0.002					1566	-0.002						1566	0.002					1566	0.001
1567	-0.001						1567	0					1567	-0.003					1567	-0.002					1567	-0.003						1567	0.002					1567	0.002
1568	-0.001						1568	0					1568	-0.003					1568	-0.002					1568	-0.003						1568	0.002					1568	0.002
1569	-0.002						1569	0					1569	-0.004					1569	-0.002					1569	-0.003						1569	0.003					1569	0.002
1570	-0.002						1570	0					1570	-0.004					1570	-0.002					1570	-0.003						1570	0.003					1570	0.002
1571	-0.002						1571	0					1571	-0.005					1571	-0.003					1571	-0.003						1571	0.003					1571	0.002
1572	-0.003						1572	0					1572	-0.006					1572	-0.003					1572	-0.003						1572	0.003					1572	0.001
1573	-0.002						1573	-0.001					1573	-0.007					1573	-0.003					1573	-0.002						1573	0.004					1573	0
1574	-0.001						1574	-0.001					1574	-0.007					1574	-0.002					1574	-0.001						1574	0.005					1574	0
1575	0.003						1575	-0.001					1575	-0.007					1575	0.001					1575	0.002						1575	0.007					1575	0
1576	0.009						1576	0					1576	-0.004					1576	0.007					1576	0.008						1576	0.011					1576	0.003
1577	0.019						1577	0.003					1577	0					1577	0.015					1577	0.016						1577	0.017					1577	0.008
1578	0.031						1578	0.008					1578	0.007					1578	0.025					1578	0.026						1578	0.024					1578	0.017
1579	0.045						1579	0.014					1579	0.015					1579	0.036					1579	0.039						1579	0.032					1579	0.027
1580	0.062						1580	0.021					1580	0.024					1580	0.049					1580	0.054						1580	0.042					1580	0.04
1581	0.08						1581	0.028					1581	0.034					1581	0.063					1581	0.071						1581	0.052					1581	0.055
1582	0.099						1582	0.036					1582	0.045					1582	0.077					1582	0.09						1582	0.063					1582	0.07
1583	0.119						1583	0.044					1583	0.056					1583	0.091					1583	0.11						1583	0.073					1583	0.087
1584	0.139						1584	0.052					1584	0.067					1584	0.105					1584	0.13						1584	0.084					1584	0.105
1585	0.16						1585	0.061					1585	0.078					1585	0.12					1585	0.152						1585	0.094					1585	0.123
1586	0.181						1586	0.069					1586	0.09					1586	0.134					1586	0.173						1586	0.105					1586	0.142
1587	0.203						1587	0.078					1587	0.101					1587	0.148					1587	0.195						1587	0.115					1587	0.161
1588	0.223						1588	0.086					1588	0.113					1588	0.161					1588	0.217						1588	0.125					1588	0.181
1589	0.242						1589	0.094					1589	0.123					1589	0.173					1589	0.237						1589	0.133					1589	0.199
1590	0.259						1590	0.101					1590	0.132					1590	0.182					1590	0.255						1590	0.14					1590	0.216
1591	0.271						1591	0.107					1591	0.139					1591	0.189					1591	0.27						1591	0.144					1591	0.23
1592	0.281						1592	0.111					1592	0.144					1592	0.193					1592	0.282						1592	0.147					1592	0.241
1593	0.286						1593	0.113					1593	0.146					1593	0.194					1593	0.29						1593	0.147					1593	0.248
1594	0.288						1594	0.113					1594	0.146					1594	0.193					1594	0.296						1594	0.145					1594	0.251
1595	0.288						1595	0.111					1595	0.145					1595	0.19					1595	0.298						1595	0.142					1595	0.252
1596	0.286						1596	0.109					1596	0.142					1596	0.186					1596	0.298						1596	0.138					1596	0.251
1597	0.282						1597	0.107					1597	0.138					1597	0.18					1597	0.296						1597	0.133					1597	0.247
1598	0.276						1598	0.103					1598	0.134					1598	0.174					1598	0.292						1598	0.127					1598	0.242
1599	0.269						1599	0.1					1599	0.129					1599	0.168					1599	0.286						1599	0.121					1599	0.235
1600	0.261						1600	0.096					1600	0.124					1600	0.161					1600	0.278						1600	0.115					1600	0.227
1601	0.252						1601	0.091					1601	0.118					1601	0.154					1601	0.27						1601	0.108					1601	0.218
1602	0.242						1602	0.087					1602	0.113					1602	0.147					1602	0.26						1602	0.101					1602	0.208
1603	0.231						1603	0.082					1603	0.107					1603	0.14					1603	0.249						1603	0.095					1603	0.198
1604	0.221						1604	0.078					1604	0.101					1604	0.133					1604	0.239						1604	0.088					1604	0.187
1605	0.21						1605	0.073					1605	0.096					1605	0.126					1605	0.227						1605	0.082					1605	0.176
1606	0.2						1606	0.069					1606	0.09					1606	0.12					1606	0.216						1606	0.075					1606	0.166
1607	0.189						1607	0.065					1607	0.085					1607	0.114					1607	0.205						1607	0.07					1607	0.155
1608	0.179						1608	0.062					1608	0.08					1608	0.108					1608	0.193						1608	0.064					1608	0.145
1609	0.17						1609	0.058					1609	0.075					1609	0.103					1609	0.182						1609	0.059					1609	0.135
1610	0.16						1610	0.055					1610	0.07					1610	0.098					1610	0.171						1610	0.054					1610	0.126
1611	0.151						1611	0.051					1611	0.066					1611	0.093					1611	0.161						1611	0.049					1611	0.117
1612	0.143						1612	0.048					1612	0.061					1612	0.088					1612	0.15						1612	0.045					1612	0.108
1613	0.134						1613	0.046					1613	0.058					1613	0.084					1613	0.14						1613	0.041					1613	0.099
1614	0.126						1614	0.043					1614	0.054					1614	0.08					1614	0.131						1614	0.038					1614	0.091
1615	0.118						1615	0.041					1615	0.051					1615	0.076					1615	0.121						1615	0.034					1615	0.084
1616	0.11						1616	0.039					1616	0.048					1616	0.072					1616	0.113						1616	0.032					1616	0.077
1617	0.103						1617	0.037					1617	0.046					1617	0.069					1617	0.105						1617	0.029					1617	0.07
1618	0.096						1618	0.036					1618	0.043					1618	0.066					1618	0.097						1618	0.027					1618	0.064
1619	0.089						1619	0.034					1619	0.041					1619	0.063					1619	0.091						1619	0.025					1619	0.058
1620	0.083						1620	0.033					1620	0.039					1620	0.061					1620	0.084						1620	0.023					1620	0.053
1621	0.078						1621	0.032					1621	0.038					1621	0.059					1621	0.078						1621	0.021					1621	0.048
1622	0.072						1622	0.031					1622	0.036					1622	0.056					1622	0.072						1622	0.02					1622	0.043
1623	0.066						1623	0.03					1623	0.035					1623	0.054					1623	0.067						1623	0.019					1623	0.039
1624	0.061						1624	0.029					1624	0.034					1624	0.052					1624	0.062						1624	0.017					1624	0.035
1625	0.057						1625	0.028					1625	0.033					1625	0.051					1625	0.057						1625	0.016					1625	0.031
1626	0.052						1626	0.027					1626	0.033					1626	0.049					1626	0.053						1626	0.015					1626	0.027
1627	0.048						1627	0.026					1627	0.032					1627	0.048					1627	0.049						1627	0.014					1627	0.024
1628	0.044						1628	0.026					1628	0.031					1628	0.047					1628	0.045						1628	0.013					1628	0.021
1629	0.04						1629	0.025					1629	0.031					1629	0.045					1629	0.041						1629	0.012					1629	0.018
1630	0.036						1630	0.024					1630	0.03					1630	0.044					1630	0.038						1630	0.011					1630	0.016
1631	0.033						1631	0.023					1631	0.029					1631	0.043					1631	0.035						1631	0.01					1631	0.013
1632	0.03						1632	0.023					1632	0.029					1632	0.042					1632	0.032						1632	0.009					1632	0.011
1633	0.027						1633	0.022					1633	0.029					1633	0.04					1633	0.029						1633	0.008					1633	0.009
1634	0.024						1634	0.022					1634	0.029					1634	0.039					1634	0.027						1634	0.008					1634	0.007
1635	0.022						1635	0.021					1635	0.028					1635	0.038					1635	0.024						1635	0.007					1635	0.006
1636	0.019						1636	0.021					1636	0.028					1636	0.036					1636	0.022						1636	0.007					1636	0.004
1637	0.017						1637	0.021					1637	0.027					1637	0.035					1637	0.02						1637	0.006					1637	0.003
1638	0.015						1638	0.02					1638	0.027					1638	0.033					1638	0.018						1638	0.006					1638	0.002
1639	0.013						1639	0.021					1639	0.026					1639	0.032					1639	0.016						1639	0.006					1639	0.002
1640	0.012						1640	0.021					1640	0.025					1640	0.031					1640	0.015						1640	0.006					1640	0.001
1641	0.01						1641	0.021					1641	0.025					1641	0.029					1641	0.013						1641	0.006					1641	0.001
1642	0.009						1642	0.021					1642	0.024					1642	0.028					1642	0.012						1642	0.006					1642	0
1643	0.007						1643	0.021					1643	0.024					1643	0.027					1643	0.011						1643	0.005					1643	0
1644	0.006						1644	0.02					1644	0.023					1644	0.026					1644	0.01						1644	0.005					1644	-0.001
1645	0.005						1645	0.02					1645	0.023					1645	0.025					1645	0.009						1645	0.005					1645	-0.001
1646	0.004						1646	0.02					1646	0.022					1646	0.023					1646	0.008						1646	0.005					1646	-0.001
1647	0.003						1647	0.02					1647	0.022					1647	0.022					1647	0.007						1647	0.005					1647	-0.001
1648	0.002						1648	0.02					1648	0.021					1648	0.022					1648	0.006						1648	0.005					1648	-0.001
1649	0.001						1649	0.019					1649	0.02					1649	0.021					1649	0.005						1649	0.005					1649	-0.002
1650	0						1650	0.019					1650	0.019					1650	0.02					1650	0.004						1650	0.004					1650	-0.002
1651	-0.001						1651	0.018					1651	0.019					1651	0.019					1651	0.003						1651	0.004					1651	-0.002
1652	-0.001						1652	0.018					1652	0.018					1652	0.019					1652	0.003						1652	0.004					1652	-0.002
1653	-0.002						1653	0.018					1653	0.017					1653	0.018					1653	0.002						1653	0.003					1653	-0.003
1654	-0.002						1654	0.017					1654	0.017					1654	0.017					1654	0.001						1654	0.003					1654	-0.003
1655	-0.002						1655	0.017					1655	0.016					1655	0.017					1655	0.001						1655	0.002					1655	-0.003
1656	-0.003						1656	0.017					1656	0.016					1656	0.016					1656	0						1656	0.002					1656	-0.004
1657	-0.003						1657	0.017					1657	0.015					1657	0.015					1657	-0.001						1657	0.001					1657	-0.004
1658	-0.003						1658	0.017					1658	0.014					1658	0.014					1658	-0.001						1658	0.001					1658	-0.004
1659	-0.002						1659	0.017					1659	0.014					1659	0.014					1659	-0.001						1659	0.001					1659	-0.004
1660	-0.002						1660	0.017					1660	0.013					1660	0.013					1660	-0.001						1660	0.001					1660	-0.004
1661	-0.002						1661	0.017					1661	0.012					1661	0.012					1661	-0.002						1661	0.001					1661	-0.003
1662	-0.002						1662	0.017					1662	0.012					1662	0.011					1662	-0.002						1662	0.001					1662	-0.003
1663	-0.002						1663	0.017					1663	0.011					1663	0.011					1663	-0.002						1663	0.001					1663	-0.002
1664	-0.002						1664	0.018					1664	0.01					1664	0.01					1664	-0.003						1664	0.001					1664	-0.001
1665	-0.001						1665	0.018					1665	0.01					1665	0.009					1665	-0.003						1665	0.001					1665	-0.001
1666	-0.001						1666	0.018					1666	0.009					1666	0.008					1666	-0.003						1666	0.001					1666	0
1667	-0.001						1667	0.018					1667	0.009					1667	0.007					1667	-0.004						1667	0.001					1667	0
1668	-0.001						1668	0.018					1668	0.008					1668	0.007					1668	-0.004						1668	0.001					1668	0.001
1669	-0.001						1669	0.018					1669	0.008					1669	0.006					1669	-0.004						1669	0.001					1669	0.001
1670	-0.001						1670	0.017					1670	0.008					1670	0.006					1670	-0.004						1670	0.001					1670	0.002
1671	-0.002						1671	0.017					1671	0.007					1671	0.005					1671	-0.004						1671	0.002					1671	0.002
1672	-0.001						1672	0.016					1672	0.007					1672	0.005					1672	-0.004						1672	0.002					1672	0.003
1673	-0.001						1673	0.016					1673	0.007					1673	0.004					1673	-0.004						1673	0.002					1673	0.003
1674	-0.001						1674	0.015					1674	0.007					1674	0.004					1674	-0.004						1674	0.002					1674	0.003
1675	-0.001						1675	0.015					1675	0.007					1675	0.004					1675	-0.003						1675	0.002					1675	0.003
1676	-0.001						1676	0.015					1676	0.006					1676	0.003					1676	-0.003						1676	0.002					1676	0.003
1677	-0.001						1677	0.014					1677	0.006					1677	0.003					1677	-0.003						1677	0.002					1677	0.003
1678	-0.001						1678	0.013					1678	0.006					1678	0.003					1678	-0.002						1678	0.002					1678	0.003
1679	-0.001						1679	0.013					1679	0.006					1679	0.003					1679	-0.002						1679	0.002					1679	0.003
1680	0						1680	0.013					1680	0.006					1680	0.003					1680	-0.001						1680	0.002					1680	0.002
1681	0						1681	0.013					1681	0.006					1681	0.003					1681	-0.001						1681	0.003					1681	0.002
1682	0						1682	0.013					1682	0.006					1682	0.002					1682	0						1682	0.003					1682	0.002
1683	0.001						1683	0.013					1683	0.006					1683	0.002					1683	0						1683	0.003					1683	0.002
1684	0.001						1684	0.013					1684	0.006					1684	0.001					1684	0						1684	0.003					1684	0.002
1685	0.001						1685	0.014					1685	0.005					1685	0.001					1685	0						1685	0.003					1685	0.002
1686	0.001						1686	0.014					1686	0.005					1686	0					1686	0						1686	0.003					1686	0.002
1687	0.001						1687	0.015					1687	0.004					1687	0					1687	0						1687	0.003					1687	0.001
1688	0.001						1688	0.015					1688	0.004					1688	0					1688	0						1688	0.003					1688	0.001
1689	0.001						1689	0.016					1689	0.003					1689	-0.001					1689	0						1689	0.002					1689	0.001
1690	0						1690	0.016					1690	0.003					1690	-0.001					1690	0						1690	0.002					1690	0
1691	0						1691	0.017					1691	0.003					1691	-0.001					1691	0						1691	0.002					1691	0
1692	0.001						1692	0.018					1692	0.003					1692	-0.001					1692	0						1692	0.002					1692	0
1693	0						1693	0.019					1693	0.003					1693	-0.001					1693	-0.001						1693	0.002					1693	0
1694	0						1694	0.019					1694	0.003					1694	-0.001					1694	-0.001						1694	0.002					1694	0
1695	0						1695	0.02					1695	0.003					1695	-0.001					1695	-0.001						1695	0.002					1695	0
1696	0						1696	0.02					1696	0.002					1696	-0.001					1696	-0.001						1696	0.002					1696	0
1697	0						1697	0.02					1697	0.002					1697	-0.001					1697	-0.001						1697	0.002					1697	-0.001
1698	0						1698	0.02					1698	0.002					1698	0					1698	-0.002						1698	0.002					1698	-0.001
1699	0						1699	0.02					1699	0.002					1699	0					1699	-0.002						1699	0.003					1699	-0.001
1700	0.001						1700	0.02					1700	0.003					1700	0					1700	-0.002						1700	0.003					1700	-0.001
1701	0.001						1701	0.02					1701	0.003					1701	0.001					1701	-0.002						1701	0.004					1701	-0.001
1702	0.001						1702	0.021					1702	0.003					1702	0.001					1702	-0.002						1702	0.004					1702	-0.001
1703	0.002						1703	0.021					1703	0.004					1703	0.001					1703	-0.002						1703	0.005					1703	-0.001
1704	0.002						1704	0.022					1704	0.004					1704	0.002					1704	-0.002						1704	0.005					1704	-0.001
1705	0.002						1705	0.022					1705	0.004					1705	0.002					1705	-0.003						1705	0.005					1705	-0.001
1706	0.002						1706	0.023					1706	0.003					1706	0.002					1706	-0.003						1706	0.005					1706	-0.001
1707	0.002						1707	0.023					1707	0.003					1707	0.002					1707	-0.003						1707	0.005					1707	-0.001
1708	0.002						1708	0.024					1708	0.003					1708	0.002					1708	-0.003						1708	0.005					1708	-0.001
1709	0.002						1709	0.024					1709	0.003					1709	0.001					1709	-0.003						1709	0.005					1709	-0.001
1710	0.002						1710	0.025					1710	0.002					1710	0.001					1710	-0.003						1710	0.005					1710	-0.001
1711	0.002						1711	0.025					1711	0.002					1711	0.001					1711	-0.003						1711	0.005					1711	-0.001
1712	0.001						1712	0.026					1712	0.001					1712	0.001					1712	-0.003						1712	0.004					1712	0
1713	0.001						1713	0.027					1713	0.001					1713	0.001					1713	-0.003						1713	0.004					1713	0
1714	0.001						1714	0.028					1714	0.001					1714	0					1714	-0.002						1714	0.003					1714	0
1715	0.001						1715	0.029					1715	0.001					1715	0					1715	-0.002						1715	0.002					1715	0
1716	0						1716	0.029					1716	0.001					1716	0					1716	-0.002						1716	0.002					1716	0
1717	0.001						1717	0.03					1717	0.001					1717	0					1717	-0.002						1717	0.001					1717	0
1718	0.001						1718	0.03					1718	0.001					1718	0					1718	-0.002						1718	0					1718	0
1719	0.001						1719	0.03					1719	0.001					1719	0					1719	-0.002						1719	0					1719	0.001
1720	0.001						1720	0.03					1720	0.001					1720	0					1720	-0.001						1720	-0.001					1720	0.001
1721	0.001						1721	0.03					1721	0.001					1721	-0.001					1721	-0.001						1721	-0.001					1721	0.001
1722	0.001						1722	0.031					1722	0.001					1722	-0.001					1722	0						1722	-0.001					1722	0.001
1723	0.001						1723	0.031					1723	0.001					1723	-0.001					1723	0						1723	-0.001					1723	0.002
1724	0.001						1724	0.031					1724	0.001					1724	-0.001					1724	0.001						1724	-0.001					1724	0.002
1725	0.001						1725	0.031					1725	0.001					1725	-0.001					1725	0.001						1725	-0.002					1725	0.001
1726	0.002						1726	0.031					1726	0.001					1726	-0.001					1726	0.001						1726	-0.002					1726	0.001
1727	0.002						1727	0.031					1727	0.001					1727	-0.001					1727	0.001						1727	-0.001					1727	0.001
1728	0.002						1728	0.031					1728	0.001					1728	-0.001					1728	0.001						1728	-0.001					1728	0.001
1729	0.002						1729	0.031					1729	0.001					1729	-0.002					1729	0.001						1729	-0.001					1729	0.001
1730	0.002						1730	0.03					1730	0.001					1730	-0.002					1730	0.002						1730	-0.001					1730	0.001
1731	0.001						1731	0.03					1731	0.001					1731	-0.002					1731	0.002						1731	0					1731	0.001
1732	0.001						1732	0.03					1732	0.001					1732	-0.002					1732	0.002						1732	0					1732	0.001
1733	0.001						1733	0.03					1733	0.001					1733	-0.003					1733	0.002						1733	0					1733	0.001
1734	0						1734	0.03					1734	0.001					1734	-0.003					1734	0.002						1734	0					1734	0.001
1735	0						1735	0.03					1735	0.001					1735	-0.004					1735	0.002						1735	0.001					1735	0.001
1736	0						1736	0.03					1736	0.001					1736	-0.004					1736	0.002						1736	0.001					1736	0.001
1737	0						1737	0.029					1737	0.001					1737	-0.005					1737	0.001						1737	0.001					1737	0.001
1738	-0.001						1738	0.029					1738	0.001					1738	-0.005					1738	0.001						1738	0.002					1738	0.001
1739	-0.001						1739	0.029					1739	0.001					1739	-0.005					1739	0.001						1739	0.003					1739	0
1740	-0.001						1740	0.029					1740	0.002					1740	-0.005					1740	0.001						1740	0.003					1740	0
1741	-0.001						1741	0.029					1741	0.002					1741	-0.005					1741	0.001						1741	0.003					1741	0
1742	-0.001						1742	0.028					1742	0.002					1742	-0.005					1742	0.001						1742	0.004					1742	0
1743	-0.002						1743	0.028					1743	0.002					1743	-0.005					1743	0.002						1743	0.004					1743	0
1744	-0.002						1744	0.028					1744	0.003					1744	-0.005					1744	0.002						1744	0.004					1744	0
1745	-0.002						1745	0.028					1745	0.003					1745	-0.005					1745	0.002						1745	0.004					1745	0
1746	-0.002						1746	0.028					1746	0.002					1746	-0.005					1746	0.002						1746	0.004					1746	0
1747	-0.002						1747	0.028					1747	0.002					1747	-0.005					1747	0.002						1747	0.005					1747	0
1748	-0.003						1748	0.028					1748	0.002					1748	-0.005					1748	0.002						1748	0.005					1748	0
1749	-0.002						1749	0.028					1749	0.002					1749	-0.005					1749	0.002						1749	0.005					1749	0
1750	-0.002						1750	0.028					1750	0.002					1750	-0.005					1750	0.003						1750	0.005					1750	0
1751	-0.002						1751	0.028					1751	0.002					1751	-0.006					1751	0.003						1751	0.005					1751	0
1752	-0.001						1752	0.028					1752	0.002					1752	-0.006					1752	0.003						1752	0.005					1752	0
1753	-0.001						1753	0.028					1753	0.002					1753	-0.006					1753	0.003						1753	0.004					1753	0
1754	-0.001						1754	0.027					1754	0.002					1754	-0.006					1754	0.003						1754	0.004					1754	0.001
1755	0						1755	0.027					1755	0.001					1755	-0.007					1755	0.003						1755	0.004					1755	0.001
1756	0						1756	0.027					1756	0.001					1756	-0.007					1756	0.003						1756	0.003					1756	0.001
1757	0						1757	0.027					1757	0.001					1757	-0.007					1757	0.002						1757	0.003					1757	0.001
1758	0.001						1758	0.026					1758	0.001					1758	-0.007					1758	0.002						1758	0.003					1758	0.001
1759	0.001						1759	0.026					1759	0.001					1759	-0.007					1759	0.001						1759	0.003					1759	0.001
1760	0.002						1760	0.025					1760	0.001					1760	-0.007					1760	0.001						1760	0.002					1760	0.002
1761	0.003						1761	0.025					1761	0.001					1761	-0.007					1761	0						1761	0.002					1761	0.002
1762	0.003						1762	0.025					1762	0.001					1762	-0.007					1762	0						1762	0.002					1762	0.002
1763	0.004						1763	0.024					1763	0.001					1763	-0.008					1763	0						1763	0.002					1763	0.001
1764	0.004						1764	0.024					1764	0.001					1764	-0.008					1764	0						1764	0.001					1764	0.001
1765	0.004						1765	0.024					1765	0.001					1765	-0.008					1765	-0.001						1765	0.001					1765	0.001
1766	0.005						1766	0.023					1766	0.002					1766	-0.008					1766	-0.001						1766	0.001					1766	0.001
1767	0.005						1767	0.023					1767	0.002					1767	-0.008					1767	-0.001						1767	0.001					1767	0.001
1768	0.005						1768	0.023					1768	0.002					1768	-0.007					1768	-0.001						1768	0.001					1768	0.001
1769	0.005						1769	0.023					1769	0.002					1769	-0.007					1769	-0.001						1769	0.001					1769	0
1770	0.005						1770	0.023					1770	0.001					1770	-0.007					1770	-0.001						1770	0.001					1770	0
1771	0.006						1771	0.022					1771	0.001					1771	-0.007					1771	-0.001						1771	0.001					1771	0
1772	0.006						1772	0.022					1772	0.001					1772	-0.006					1772	-0.001						1772	0					1772	0
1773	0.006						1773	0.022					1773	0.001					1773	-0.006					1773	-0.001						1773	0					1773	-0.001
1774	0.007						1774	0.022					1774	0.001					1774	-0.005					1774	-0.001						1774	0.001					1774	-0.001
1775	0.006						1775	0.022					1775	0.002					1775	-0.005					1775	-0.001						1775	0.001					1775	-0.001
1776	0.006						1776	0.022					1776	0.002					1776	-0.005					1776	0						1776	0.001					1776	-0.001
1777	0.006						1777	0.021					1777	0.002					1777	-0.004					1777	0						1777	0.002					1777	-0.002
1778	0.006						1778	0.021					1778	0.001					1778	-0.004					1778	0						1778	0.002					1778	-0.001
1779	0.006						1779	0.021					1779	0.001					1779	-0.003					1779	0						1779	0.002					1779	-0.001
1780	0.006						1780	0.021					1780	0					1780	-0.002					1780	0						1780	0.003					1780	-0.001
1781	0.007						1781	0.021					1781	0					1781	-0.002					1781	0						1781	0.003					1781	-0.001
1782	0.007						1782	0.021					1782	0					1782	-0.001					1782	0						1782	0.003					1782	-0.001
1783	0.007						1783	0.02					1783	0					1783	0					1783	0						1783	0.003					1783	-0.001
1784	0.007						1784	0.02					1784	-0.001					1784	0					1784	0						1784	0.003					1784	-0.001
1785	0.007						1785	0.02					1785	-0.001					1785	0.001					1785	0						1785	0.004					1785	-0.001
1786	0.006						1786	0.02					1786	-0.001					1786	0.001					1786	0.001						1786	0.004					1786	-0.001
1787	0.006						1787	0.019					1787	-0.001					1787	0.002					1787	0.001						1787	0.005					1787	-0.001
1788	0.006						1788	0.019					1788	-0.002					1788	0.002					1788	0.001						1788	0.005					1788	-0.001
1789	0.006						1789	0.019					1789	-0.002					1789	0.002					1789	0.001						1789	0.005					1789	-0.002
1790	0.006						1790	0.019					1790	-0.002					1790	0.002					1790	0.001						1790	0.005					1790	-0.002
1791	0.006						1791	0.019					1791	-0.002					1791	0.003					1791	0.001						1791	0.004					1791	-0.002
1792	0.006						1792	0.019					1792	-0.002					1792	0.003					1792	0.001						1792	0.004					1792	-0.002
1793	0.006						1793	0.019					1793	-0.002					1793	0.003					1793	0.001						1793	0.003					1793	-0.002
1794	0.006						1794	0.018					1794	-0.001					1794	0.003					1794	0						1794	0.003					1794	-0.002
1795	0.006						1795	0.018					1795	-0.001					1795	0.003					1795	0						1795	0.003					1795	-0.002
1796	0.005						1796	0.018					1796	-0.001					1796	0.003					1796	0						1796	0.002					1796	-0.003
1797	0.005						1797	0.018					1797	-0.001					1797	0.003					1797	0						1797	0.002					1797	-0.003
1798	0.005						1798	0.018					1798	-0.001					1798	0.003					1798	0						1798	0.001					1798	-0.003
1799	0.004						1799	0.018					1799	-0.001					1799	0.003					1799	0						1799	0.001					1799	-0.004
1800	0.004						1800	0.018					1800	-0.001					1800	0.003					1800	0						1800	0.001					1800	-0.004
1801	0.004						1801	0.018					1801	-0.001					1801	0.003					1801	0						1801	0					1801	-0.004
1802	0.003						1802	0.018					1802	-0.002					1802	0.002					1802	0						1802	0					1802	-0.003
1803	0.003						1803	0.018					1803	-0.002					1803	0.002					1803	0						1803	0					1803	-0.003
1804	0.003						1804	0.018					1804	-0.002					1804	0.002					1804	0						1804	0					1804	-0.002
1805	0.002						1805	0.018					1805	-0.003					1805	0.002					1805	0						1805	0					1805	-0.002
1806	0.002						1806	0.017					1806	-0.003					1806	0.002					1806	0						1806	0					1806	-0.002
1807	0.002						1807	0.017					1807	-0.003					1807	0.002					1807	0.001						1807	0					1807	-0.002
1808	0.001						1808	0.017					1808	-0.004					1808	0.002					1808	0.001						1808	0					1808	-0.002
1809	0.001						1809	0.016					1809	-0.004					1809	0.001					1809	0.002						1809	0					1809	-0.001
1810	0.001						1810	0.016					1810	-0.004					1810	0.001					1810	0.002						1810	0					1810	-0.001
1811	0						1811	0.015					1811	-0.004					1811	0.001					1811	0.002						1811	0					1811	-0.001
1812	0						1812	0.015					1812	-0.004					1812	0					1812	0.002						1812	0					1812	-0.001
1813	0						1813	0.014					1813	-0.004					1813	0					1813	0.003						1813	0					1813	-0.001
1814	0						1814	0.013					1814	-0.003					1814	0					1814	0.003						1814	0					1814	-0.001
1815	0						1815	0.013					1815	-0.003					1815	0.001					1815	0.003						1815	0					1815	0
1816	0						1816	0.012					1816	-0.003					1816	0.001					1816	0.003						1816	0					1816	0
1817	-0.001						1817	0.011					1817	-0.003					1817	0.002					1817	0.003						1817	0					1817	0
1818	-0.001						1818	0.01					1818	-0.003					1818	0.002					1818	0.003						1818	0					1818	0
1819	-0.001						1819	0.009					1819	-0.003					1819	0.003					1819	0.003						1819	0					1819	0
1820	-0.001						1820	0.009					1820	-0.003					1820	0.003					1820	0.002						1820	0					1820	0
1821	-0.001						1821	0.008					1821	-0.003					1821	0.003					1821	0.002						1821	0					1821	0
1822	-0.001						1822	0.008					1822	-0.004					1822	0.003					1822	0.002						1822	0					1822	0
1823	-0.001						1823	0.008					1823	-0.004					1823	0.003					1823	0.002						1823	0					1823	-0.001
1824	-0.001						1824	0.007					1824	-0.004					1824	0.004					1824	0.002						1824	0					1824	-0.001
1825	-0.001						1825	0.007					1825	-0.004					1825	0.004					1825	0.002						1825	0					1825	-0.001
1826	-0.001						1826	0.007					1826	-0.005					1826	0.005					1826	0.002						1826	0					1826	0
1827	-0.001						1827	0.006					1827	-0.005					1827	0.005					1827	0.002						1827	0					1827	0
1828	0						1828	0.006					1828	-0.005					1828	0.005					1828	0.002						1828	0					1828	0
1829	0						1829	0.006					1829	-0.005					1829	0.005					1829	0.002						1829	0					1829	0
1830	0						1830	0.005					1830	-0.005					1830	0.005					1830	0.002						1830	0					1830	0.001
1831	0.001						1831	0.005					1831	-0.005					1831	0.005					1831	0.002						1831	0					1831	0
1832	0.001						1832	0.005					1832	-0.005					1832	0.004					1832	0.002						1832	0					1832	0
1833	0.001						1833	0.005					1833	-0.005					1833	0.004					1833	0.002						1833	0					1833	0
1834	0.002						1834	0.005					1834	-0.005					1834	0.004					1834	0.002						1834	0					1834	0
1835	0.002						1835	0.004					1835	-0.004					1835	0.005					1835	0.002						1835	0					1835	0
1836	0.002						1836	0.004					1836	-0.004					1836	0.005					1836	0.002						1836	0					1836	0
1837	0.002						1837	0.004					1837	-0.004					1837	0.005					1837	0.001						1837	0					1837	0
1838	0.002						1838	0.003					1838	-0.003					1838	0.006					1838	0						1838	0					1838	0.001
1839	0.002						1839	0.003					1839	-0.003					1839	0.006					1839	-0.003						1839	0					1839	0.001
1840	0.002						1840	0.002					1840	-0.003					1840	0.006					1840	-0.005						1840	0					1840	0.001
1841	0.002						1841	0.002					1841	-0.002					1841	0.006					1841	-0.007						1841	0					1841	0.001
1842	0.002						1842	0.001					1842	-0.002					1842	0.006					1842	-0.006						1842	0					1842	0
1843	0.002						1843	0.001					1843	-0.002					1843	0.006					1843	-0.006						1843	0					1843	0
1844	0.002						1844	0.001					1844	-0.002					1844	0.007					1844	-0.006						1844	0					1844	0
1845	0.001						1845	0					1845	-0.002					1845	0.007					1845	-0.006						1845	0					1845	0
1846	0.001						1846	0					1846	-0.002					1846	0.007					1846	-0.006						1846	0					1846	0
1847	0.001						1847	0					1847	-0.002					1847	0.006					1847	-0.005						1847	0					1847	0
1848	0.001						1848	0					1848	-0.002					1848	0.006					1848	-0.005						1848	0					1848	0
1849	0.002						1849	0					1849	-0.002					1849	0.005					1849	-0.004						1849	0					1849	0
1850	0.002						1850	0					1850	-0.002					1850	0.004					1850	-0.004						1850	0					1850	0
1851	0.002						1851	-0.001					1851	-0.002					1851	0.004					1851	-0.004						1851	0					1851	-0.001
1852	0.003						1852	-0.001					1852	-0.002					1852	0.003					1852	-0.003						1852	0					1852	-0.001
1853	0.003						1853	-0.001					1853	-0.002					1853	0.002					1853	-0.002						1853	-0.001					1853	-0.001
1854	0.003						1854	-0.001					1854	-0.002					1854	0.002					1854	-0.002						1854	-0.001					1854	-0.001
1855	0.003						1855	0					1855	-0.001					1855	0.001					1855	-0.002						1855	0					1855	0
1856	0.004						1856	0					1856	-0.001					1856	0.001					1856	-0.001						1856	0					1856	0
1857	0.004						1857	0					1857	-0.001					1857	0.001					1857	-0.001						1857	0					1857	0
1858	0.004						1858	0.001					1858	0					1858	0.001					1858	-0.001						1858	0.001					1858	0
1859	0.004						1859	0.001					1859	0					1859	0					1859	0						1859	0.001					1859	0
1860	0.004						1860	0					1860	0					1860	0					1860	0						1860	0.001					1860	0
1861	0.003						1861	0					1861	0					1861	-0.001					1861	0						1861	0.001					1861	0
1862	0.003						1862	0					1862	0					1862	-0.001					1862	-0.001						1862	0.001					1862	0
1863	0.002						1863	-0.001					1863	0					1863	-0.002					1863	-0.001						1863	0.001					1863	0
1864	0.002						1864	-0.001					1864	0					1864	-0.002					1864	-0.001						1864	0.001					1864	0
1865	0.001						1865	-0.001					1865	0					1865	-0.002					1865	-0.001						1865	0.001					1865	0
1866	0.001						1866	-0.001					1866	0					1866	-0.002					1866	-0.001						1866	0.001					1866	0
1867	0.001						1867	-0.001					1867	0					1867	-0.002					1867	-0.001						1867	0.002					1867	0
1868	0						1868	-0.001					1868	0					1868	-0.002					1868	-0.002						1868	0.002					1868	0
1869	0						1869	-0.002					1869	-0.001					1869	-0.003					1869	-0.002						1869	0.002					1869	0
1870	-0.001						1870	-0.002					1870	-0.001					1870	-0.003					1870	-0.002						1870	0.002					1870	0
1871	-0.002						1871	-0.003					1871	-0.002					1871	-0.003					1871	-0.002						1871	0.002					1871	-0.001
1872	-0.002						1872	-0.004					1872	-0.003					1872	-0.003					1872	-0.002						1872	0.001					1872	-0.002
1873	-0.003						1873	-0.004					1873	-0.005					1873	-0.003					1873	-0.002						1873	0.002					1873	-0.003
1874	-0.002						1874	-0.005					1874	-0.005					1874	-0.001					1874	-0.001						1874	0.002					1874	-0.004
1875	0.001						1875	-0.004					1875	-0.005					1875	0.002					1875	0.002						1875	0.004					1875	-0.004
1876	0.007						1876	-0.002					1876	-0.003					1876	0.008					1876	0.007						1876	0.008					1876	-0.002
1877	0.016						1877	0.001					1877	0.001					1877	0.016					1877	0.015						1877	0.014					1877	0.002
1878	0.027						1878	0.006					1878	0.007					1878	0.026					1878	0.026						1878	0.021					1878	0.008
1879	0.041						1879	0.012					1879	0.015					1879	0.038					1879	0.039						1879	0.03					1879	0.017
1880	0.056						1880	0.02					1880	0.024					1880	0.05					1880	0.053						1880	0.039					1880	0.027
1881	0.073						1881	0.028					1881	0.033					1881	0.064					1881	0.07						1881	0.049					1881	0.039
1882	0.09						1882	0.037					1882	0.043					1882	0.077					1882	0.088						1882	0.059					1882	0.052
1883	0.108						1883	0.045					1883	0.053					1883	0.091					1883	0.107						1883	0.07					1883	0.066
1884	0.127						1884	0.054					1884	0.064					1884	0.105					1884	0.127						1884	0.081					1884	0.081
1885	0.147						1885	0.063					1885	0.075					1885	0.119					1885	0.147						1885	0.092					1885	0.097
1886	0.166						1886	0.073					1886	0.086					1886	0.132					1886	0.167						1886	0.103					1886	0.114
1887	0.186						1887	0.082					1887	0.097					1887	0.145					1887	0.188						1887	0.113					1887	0.131
1888	0.205						1888	0.092					1888	0.109					1888	0.156					1888	0.208						1888	0.123					1888	0.149
1889	0.223						1889	0.1					1889	0.12					1889	0.167					1889	0.227						1889	0.132					1889	0.166
1890	0.238						1890	0.108					1890	0.13					1890	0.175					1890	0.244						1890	0.139					1890	0.182
1891	0.25						1891	0.114					1891	0.137					1891	0.18					1891	0.258						1891	0.144					1891	0.195
1892	0.259						1892	0.119					1892	0.142					1892	0.183					1892	0.269						1892	0.147					1892	0.206
1893	0.264						1893	0.121					1893	0.145					1893	0.182					1893	0.277						1893	0.147					1893	0.214
1894	0.267						1894	0.122					1894	0.145					1894	0.18					1894	0.282						1894	0.146					1894	0.22
1895	0.266						1895	0.12					1895	0.144					1895	0.176					1895	0.284						1895	0.143					1895	0.223
1896	0.264						1896	0.118					1896	0.142					1896	0.17					1896	0.283						1896	0.14					1896	0.224
1897	0.26						1897	0.115					1897	0.14					1897	0.164					1897	0.28						1897	0.135					1897	0.223
1898	0.255						1898	0.112					1898	0.137					1898	0.157					1898	0.276						1898	0.129					1898	0.221
1899	0.249						1899	0.107					1899	0.133					1899	0.15					1899	0.27						1899	0.124					1899	0.217
1900	0.241						1900	0.103					1900	0.128					1900	0.142					1900	0.262						1900	0.118					1900	0.212
1901	0.233						1901	0.098					1901	0.123					1901	0.134					1901	0.254						1901	0.111					1901	0.205
1902	0.224						1902	0.092					1902	0.118					1902	0.126					1902	0.245						1902	0.105					1902	0.199
1903	0.215						1903	0.086					1903	0.113					1903	0.118					1903	0.235						1903	0.099					1903	0.191
1904	0.206						1904	0.081					1904	0.108					1904	0.11					1904	0.225						1904	0.093					1904	0.183
1905	0.196						1905	0.075					1905	0.102					1905	0.103					1905	0.215						1905	0.087					1905	0.175
1906	0.187						1906	0.069					1906	0.097					1906	0.096					1906	0.204						1906	0.081					1906	0.167
1907	0.178						1907	0.063					1907	0.092					1907	0.089					1907	0.193						1907	0.076					1907	0.159
1908	0.169						1908	0.058					1908	0.087					1908	0.083					1908	0.182						1908	0.072					1908	0.151
1909	0.16						1909	0.053					1909	0.082					1909	0.077					1909	0.171						1909	0.067					1909	0.143
1910	0.152						1910	0.048					1910	0.077					1910	0.071					1910	0.161						1910	0.063					1910	0.135
1911	0.144						1911	0.043					1911	0.073					1911	0.066					1911	0.15						1911	0.06					1911	0.127
1912	0.137						1912	0.039					1912	0.068					1912	0.061					1912	0.14						1912	0.057					1912	0.119
1913	0.13						1913	0.035					1913	0.064					1913	0.057					1913	0.131						1913	0.054					1913	0.112
1914	0.123						1914	0.031					1914	0.06					1914	0.053					1914	0.122						1914	0.052					1914	0.105
1915	0.117						1915	0.027					1915	0.057					1915	0.049					1915	0.113						1915	0.049					1915	0.098
1916	0.111						1916	0.024					1916	0.054					1916	0.045					1916	0.105						1916	0.047					1916	0.092
1917	0.105						1917	0.022					1917	0.051					1917	0.042					1917	0.096						1917	0.045					1917	0.085
1918	0.1						1918	0.019					1918	0.048					1918	0.039					1918	0.089						1918	0.043					1918	0.079
1919	0.094						1919	0.017					1919	0.045					1919	0.037					1919	0.082						1919	0.042					1919	0.074
1920	0.09						1920	0.016					1920	0.043					1920	0.035					1920	0.075						1920	0.04					1920	0.068
1921	0.085						1921	0.014					1921	0.041					1921	0.033					1921	0.069						1921	0.039					1921	0.063
1922	0.082						1922	0.013					1922	0.039					1922	0.031					1922	0.063						1922	0.038					1922	0.058
1923	0.078						1923	0.012					1923	0.037					1923	0.029					1923	0.058						1923	0.037					1923	0.054
1924	0.075						1924	0.01					1924	0.035					1924	0.028					1924	0.053						1924	0.036					1924	0.05
1925	0.071						1925	0.009					1925	0.033					1925	0.027					1925	0.049						1925	0.036					1925	0.046
1926	0.068						1926	0.008					1926	0.031					1926	0.025					1926	0.045						1926	0.035					1926	0.042
1927	0.065						1927	0.007					1927	0.03					1927	0.024					1927	0.041						1927	0.034					1927	0.039
1928	0.062						1928	0.006					1928	0.028					1928	0.023					1928	0.038						1928	0.034					1928	0.036
1929	0.059						1929	0.005					1929	0.027					1929	0.022					1929	0.034						1929	0.033					1929	0.033
1930	0.057						1930	0.004					1930	0.025					1930	0.021					1930	0.031						1930	0.032					1930	0.03
1931	0.054						1931	0.003					1931	0.024					1931	0.02					1931	0.029						1931	0.032					1931	0.028
1932	0.052						1932	0.003					1932	0.024					1932	0.019					1932	0.026						1932	0.031					1932	0.025
1933	0.05						1933	0.002					1933	0.023					1933	0.018					1933	0.024						1933	0.031					1933	0.023
1934	0.048						1934	0.001					1934	0.022					1934	0.017					1934	0.022						1934	0.03					1934	0.022
1935	0.046						1935	0					1935	0.021					1935	0.016					1935	0.02						1935	0.029					1935	0.02
1936	0.044						1936	-0.001					1936	0.02					1936	0.015					1936	0.018						1936	0.028					1936	0.018
1937	0.042						1937	-0.002					1937	0.019					1937	0.014					1937	0.017						1937	0.027					1937	0.017
1938	0.04						1938	-0.003					1938	0.017					1938	0.013					1938	0.015						1938	0.026					1938	0.016
1939	0.038						1939	-0.004					1939	0.016					1939	0.012					1939	0.013						1939	0.026					1939	0.014
1940	0.035						1940	-0.005					1940	0.015					1940	0.011					1940	0.012						1940	0.025					1940	0.013
1941	0.033						1941	-0.005					1941	0.015					1941	0.01					1941	0.01						1941	0.024					1941	0.012
1942	0.032						1942	-0.006					1942	0.014					1942	0.009					1942	0.009						1942	0.023					1942	0.011
1943	0.03						1943	-0.006					1943	0.014					1943	0.008					1943	0.007						1943	0.022					1943	0.01
1944	0.029						1944	-0.007					1944	0.013					1944	0.006					1944	0.006						1944	0.02					1944	0.009
1945	0.028						1945	-0.008					1945	0.013					1945	0.005					1945	0.005						1945	0.019					1945	0.008
1946	0.026						1946	-0.008					1946	0.012					1946	0.004					1946	0.004						1946	0.018					1946	0.007
1947	0.025						1947	-0.009					1947	0.012					1947	0.004					1947	0.003						1947	0.017					1947	0.006
1948	0.023						1948	-0.01					1948	0.011					1948	0.003					1948	0.002						1948	0.017					1948	0.005
1949	0.022						1949	-0.011					1949	0.01					1949	0.003					1949	0.001						1949	0.016					1949	0.004
1950	0.021						1950	-0.011					1950	0.01					1950	0.002					1950	0						1950	0.015					1950	0.004
1951	0.02						1951	-0.011					1951	0.009					1951	0.002					1951	-0.001						1951	0.014					1951	0.003
1952	0.019						1952	-0.011					1952	0.009					1952	0.002					1952	-0.001						1952	0.014					1952	0.003
1953	0.017						1953	-0.012					1953	0.009					1953	0.001					1953	-0.002						1953	0.013					1953	0.003
1954	0.017						1954	-0.012					1954	0.009					1954	0.001					1954	-0.002						1954	0.012					1954	0.002
1955	0.016						1955	-0.012					1955	0.009					1955	0.001					1955	-0.002						1955	0.011					1955	0.002
1956	0.014						1956	-0.012					1956	0.009					1956	0.001					1956	-0.002						1956	0.01					1956	0.001
1957	0.013						1957	-0.012					1957	0.009					1957	0.001					1957	-0.002						1957	0.01					1957	0.001
1958	0.012						1958	-0.012					1958	0.009					1958	0.001					1958	-0.002						1958	0.009					1958	0
1959	0.011						1959	-0.012					1959	0.009					1959	0.002					1959	-0.002						1959	0.009					1959	0
1960	0.01						1960	-0.012					1960	0.009					1960	0.002					1960	-0.002						1960	0.009					1960	0
1961	0.009						1961	-0.012					1961	0.009					1961	0.002					1961	-0.002						1961	0.008					1961	0.001
1962	0.008						1962	-0.011					1962	0.008					1962	0.002					1962	-0.002						1962	0.008					1962	0.001
1963	0.007						1963	-0.011					1963	0.008					1963	0.002					1963	-0.002						1963	0.007					1963	0.001
1964	0.006						1964	-0.011					1964	0.008					1964	0.002					1964	-0.002						1964	0.007					1964	0
1965	0.006						1965	-0.011					1965	0.008					1965	0.002					1965	-0.002						1965	0.006					1965	0
1966	0.005						1966	-0.011					1966	0.008					1966	0.002					1966	-0.002						1966	0.006					1966	0.001
1967	0.004						1967	-0.011					1967	0.008					1967	0.002					1967	-0.002						1967	0.006					1967	0.001
1968	0.003						1968	-0.011					1968	0.008					1968	0.002					1968	-0.001						1968	0.006					1968	0.001
1969	0.002						1969	-0.011					1969	0.008					1969	0.003					1969	-0.001						1969	0.006					1969	0.001
1970	0.002						1970	-0.011					1970	0.008					1970	0.003					1970	-0.001						1970	0.006					1970	0.001
1971	0.001						1971	-0.011					1971	0.008					1971	0.003					1971	-0.001						1971	0.006					1971	0.001
1972	0						1972	-0.011					1972	0.008					1972	0.002					1972	-0.001						1972	0.005					1972	0.001
1973	0						1973	-0.011					1973	0.008					1973	0.002					1973	-0.001						1973	0.005					1973	0.001
1974	-0.001						1974	-0.011					1974	0.008					1974	0.002					1974	-0.001						1974	0.005					1974	0.001
1975	-0.001						1975	-0.011					1975	0.008					1975	0.002					1975	-0.001						1975	0.005					1975	0.001
1976	-0.002						1976	-0.011					1976	0.008					1976	0.002					1976	-0.001						1976	0.005					1976	0.001
1977	-0.002						1977	-0.011					1977	0.007					1977	0.002					1977	0						1977	0.006					1977	0.001
1978	-0.002						1978	-0.011					1978	0.007					1978	0.002					1978	0						1978	0.006					1978	0.001
1979	-0.003						1979	-0.01					1979	0.007					1979	0.001					1979	0						1979	0.006					1979	0.001
1980	-0.004						1980	-0.01					1980	0.007					1980	0.001					1980	0						1980	0.006					1980	0
1981	-0.004						1981	-0.01					1981	0.007					1981	0.001					1981	0						1981	0.006					1981	0
1982	-0.004						1982	-0.01					1982	0.007					1982	0					1982	0						1982	0.006					1982	-0.001
1983	-0.004						1983	-0.01					1983	0.007					1983	0					1983	0						1983	0.005					1983	-0.001
1984	-0.003						1984	-0.01					1984	0.006					1984	0					1984	0						1984	0.005					1984	-0.001
1985	-0.003						1985	-0.01					1985	0.006					1985	0					1985	0						1985	0.005					1985	-0.002
1986	-0.003						1986	-0.01					1986	0.005					1986	-0.001					1986	0						1986	0.005					1986	-0.002
1987	-0.003						1987	-0.01					1987	0.005					1987	-0.001					1987	0						1987	0.005					1987	-0.002
1988	-0.003						1988	-0.01					1988	0.004					1988	-0.001					1988	0						1988	0.004					1988	-0.002
1989	-0.003						1989	-0.01					1989	0.004					1989	-0.001					1989	0						1989	0.004					1989	-0.003
1990	-0.003						1990	-0.01					1990	0.003					1990	-0.001					1990	-0.001						1990	0.004					1990	-0.003
1991	-0.003						1991	-0.01					1991	0.003					1991	-0.001					1991	-0.001						1991	0.003					1991	-0.003
1992	-0.003						1992	-0.01					1992	0.003					1992	-0.001					1992	-0.001						1992	0.003					1992	-0.003
1993	-0.003						1993	-0.01					1993	0.003					1993	0					1993	-0.001						1993	0.002					1993	-0.003
1994	-0.003						1994	-0.01					1994	0.002					1994	0					1994	0						1994	0.002					1994	-0.002
1995	-0.003						1995	-0.011					1995	0.002					1995	0					1995	0						1995	0.002					1995	-0.002
1996	-0.003						1996	-0.011					1996	0.001					1996	0.001					1996	0						1996	0.002					1996	-0.002
1997	-0.003						1997	-0.011					1997	0.001					1997	0.001					1997	0						1997	0.003					1997	-0.002
[truncated: 2,863 more rows]
